# Supplementary material for: Genome-Wide Transcriptomic and Metabolomic Analyses Unveiling the Defence Mechanisms of Populus tremula against Sucking and Chewing Insect Herbivores
Source: Int J Mol Sci. 2024 Jun 1;25(11):6124. doi: 10.3390/ijms25116124 (PMC11172939; doi:10.3390/ijms25116124)
Supplement: Supplementary file 1 [file ijms-25-06124-s001.zip]

Archive with 7 entries (7 files):
- Supplementary Figure S1.pptx
- Supplementary Figure S2.pptx
- Supplementary Figure S3.pptx
- Supplementary File S1.xlsx
- Supplementary File S2.xlsx
- Supplementary Table S1.xlsx
- Supplementary Table S2.xlsx
