# Supplementary material for: Genome-Wide Transcriptomic and Metabolomic Analyses Unveiling the Defence Mechanisms of Populus tremula against Sucking and Chewing Insect Herbivores
Source: Int J Mol Sci. 2024 Jun 1;25(11):6124. doi: 10.3390/ijms25116124 (PMC11172939; doi:10.3390/ijms25116124)
Supplement: Supplementary file 1 [file ijms-25-06124-s001.zip › Supplementary File S1.xlsx]

## Sheet: Sheet1
			Populus tremula transcriptome analysis file

## Sheet: QC and read alignment
	Quality control statistics								Read mapping statistics
Treatments	Sample	Raw reads	Raw data	Effective(%)	Error(%)	Q20(%)	Q30(%)	GC(%)	Total alignments	Mapped / percentage	Mapped with insertion (%)	Mapped reads with Deletion (%)	Genome Coverage
Gypsy moth fed Poplar (IB)	A1B	60582988	9.1	97.56	0.03	97.97	93.63	44.97	61595431	54,371,183 / 88.271%	2.12	2.04	81,567X
Aphid -fed Poplar (IM)	A1M	82081338	12.3	98.05	0.02	98.2	94.34	42.73	83137613	58,844,731 / 70.78%	2.28	2.19	86,501X
Reference - No feeding (IR)	A1R	56938508	8.5	97.57	0.02	98.23	94.28	45.92	57744133	46,389,823 / 80.337%	2.11	2.08	69,422X
Gypsy moth fed Poplar (IB)	A2B	58096884	8.7	97.55	0.02	98.21	94.26	45.18	59065764	52,633,514 / 89.11%	2.08	1.93	79,19X
Aphid -fed Poplar (IM)	A2M	53258616	8	97.89	0.02	98.25	94.34	44.05	53993546	45,976,642 / 85.152%	2.03	2.02	69,727X
Reference - No feeding (IR)	A2R	49279772	7.4	96.96	0.02	98.18	94.2	44.95	50079273	44,200,451 / 88.261%	2.31	2.29	66,385X
Gypsy moth fed Poplar (IB)	A3B	57162592	8.6	97.72	0.02	98.25	94.35	44.76	58093615	51,104,268 / 87.969%	2.22	2.16	76,874X
Aphid -fed Poplar (IM)	A3M	52882768	7.9	97.08	0.03	98.12	94.06	44.2	53595766	44,428,676 / 82.896%	2.22	2.22	66,582X
Reference - No feeding (IR)	A3R	57910748	8.7	97.61	0.03	98.11	94.01	44.83	58869248	50,926,116 / 86.507%	2.26	2.06	76,065X
Gypsy moth fed Poplar (IB)	A4B	66435200	10	97.8	0.02	98.23	94.26	44.62	67427501	59,262,591 / 87.891%	2.09	1.99	89,234X
Aphid -fed Poplar (IM)	A4M	55371500	8.3	97.1	0.03	98.02	93.79	43.51	56137153	43,677,911 / 77.806%	2.36	2.13	63,274X
Reference - No feeding (IR)	A4R	54861276	8.2	97.7	0.02	98.19	94.24	45.01	55783288	49,212,362 / 88.221%	2.14	2.01	73,775X
Gypsy moth fed Poplar (IB)	A5B	51333420	7.7	97.96	0.03	98.06	93.78	44.48	52145395	44,688,206 / 85.699%	2.16	2.24	66,973X
Aphid -fed Poplar (IM)	A5M	57334856	8.6	97.8	0.03	98.1	93.93	44.28	58136651	44,754,681 / 76.982%	2.15	1.9	67,073X
Reference - No feeding (IR)	A5R	54966694	8.2	97.53	0.02	98.18	94.19	45.55	55866075	48,534,360 / 86.876%	2.13	2.73	72,677X

## Sheet: IR_IM UP
Tags	Name	FC	logFC	logCPM	P-Value	FDR	LR
[UP]	Potra2n3c6966.2	3.11146	1.63759	6.54146	0.00189011	0.0473306	9.6533
[UP]	Potra2n3c6966.5	3.59379	1.8455	3.66618	0.00146351	0.041352	10.124
[UP]	Potra2n7c15422.1	12.9545	3.69539	1.51647	0.000993364	0.0349527	10.8399
[UP]	Potra2n13c24989.1	2.92773	1.54978	5.16547	0.000849227	0.0320795	11.1304
[UP]	Potra2n1c1271.1	3.17695	1.66764	0.553643	0.00059755	0.0271407	11.7836
[UP]	Potra2n3c7435.1	10.473	3.38861	4.45638	1.15977e-06	0.0006002	23.6428
[UP]	Potra2n7c15568.4	2.72987	1.44883	5.56346	0.00036252	0.0214004	12.7161
[UP]	Potra2n10c22187.2	3.62657	1.8586	4.01527	0.00183644	0.0465732	9.70624
[UP]	Potra2n2c4616.3	8.28724	3.05089	4.37643	0.000562805	0.026882	11.8951
[UP]	Potra2n2c4616.2	8.28724	3.05089	4.37643	0.000562805	0.026882	11.8951
[UP]	Potra2n2c4616.1	8.28724	3.05089	4.37643	0.000562805	0.026882	11.8951
[UP]	Potra2n18c33009.1	2.1475	1.10266	4.77929	0.00140684	0.0408913	10.1968
[UP]	Potra2n10c20649.2	3.94938	1.98163	1.04187	0.00013419	0.0119774	14.582
[UP]	Potra2n6c15190.1	2.30841	1.2069	6.38756	0.000334612	0.0204932	12.866
[UP]	Potra2n13c25921.1	2.9088	1.54043	6.67075	0.00114749	0.0374271	10.573
[UP]	Potra2n14c27073.1	14.1359	3.82129	2.45981	0.00080456	0.0310902	11.2307
[UP]	Potra2n8c17552.2	2.82107	1.49624	4.4908	8.72298e-05	0.00950377	15.3948
[UP]	Potra2n377s35477.1	10.659	3.414	1.33085	0.000449085	0.0238368	12.316
[UP]	Potra2n2c6297.1	5.91537	2.56447	4.53373	9.06254e-05	0.00960413	15.3226
[UP]	Potra2n3c7651.1	3.07638	1.62124	2.08556	0.000662042	0.0282766	11.5929
[UP]	Potra2n5c10930.1	2.52427	1.33587	4.15601	0.000956963	0.034392	10.909
[UP]	Potra2n2c4858.2	2.30759	1.20638	4.20349	0.00170461	0.0447799	9.8432
[UP]	Potra2n10c20131.1	10.4463	3.38492	3.82502	7.68288e-07	0.000449607	24.4358
[UP]	Potra2n4c9688.1	2.0551	1.03921	4.64915	0.000515077	0.0259637	12.0603
[UP]	Potra2n3c7532.2	5.15494	2.36595	2.09099	0.000430097	0.0231969	12.3967
[UP]	Potra2n3c7532.1	6.38928	2.67565	4.82121	4.22281e-06	0.00150716	21.161
[UP]	Potra2n2c4831.1	2.16473	1.11419	5.15176	0.00100041	0.0351004	10.8268
[UP]	Potra2n6c14360.2	4.05169	2.01852	6.63884	8.94091e-05	0.00959661	15.3481
[UP]	Potra2n2c6179.4	3.14887	1.65484	4.93767	7.20549e-05	0.0086053	15.7561
[UP]	Potra2n2c6299.1	21.2002	4.40601	5.67554	0.000578114	0.0270315	11.8452
[UP]	Potra2n6c15349.1	3.52864	1.81911	7.54575	6.73357e-06	0.00188364	20.2675
[UP]	Potra2n6c15073.1	8.73201	3.12631	4.04172	3.04756e-06	0.00126173	21.7864
[UP]	Potra2n7c16179.1	4.59315	2.19948	7.63952	0.000464384	0.0243986	12.2535
[UP]	Potra2n2c5560.1	2.1362	1.09504	5.35127	0.000391593	0.0222862	12.5719
[UP]	Potra2n2c5560.2	2.1362	1.09504	5.35127	0.000391593	0.0222862	12.5719
[UP]	Potra2n15c29181.1	2.93704	1.55436	6.14992	0.000225945	0.016329	13.602
[UP]	Potra2n13c26189.1	19.7659	4.30494	5.17075	3.25147e-09	1.26202e-05	35.0271
[UP]	Potra2n6c14853.1	2.39348	1.25911	2.57573	0.000707031	0.029198	11.4707
[UP]	Potra2n6c14853.2	2.39348	1.25911	2.57573	0.000707031	0.029198	11.4707
[UP]	Potra2n8c17705.1	2.57268	1.36327	5.04431	0.000195647	0.0148534	13.8724
[UP]	Potra2n8c17695.1	10.615	3.40803	4.22375	0.00130982	0.0397907	10.3286
[UP]	Potra2n10c20471.1	4.96484	2.31175	0.396712	6.36501e-05	0.00800161	15.9908
[UP]	Potra2n10c20721.1	15.7195	3.97449	2.65295	0.00174251	0.0451774	9.80275
[UP]	Potra2n2c6056.3	3.04707	1.60742	8.02873	1.50219e-05	0.00304867	18.7348
[UP]	Potra2n1c3459.1	6.55441	2.71247	3.19984	2.11754e-05	0.00377856	18.0805
[UP]	Potra2n13c26281.2	3.12763	1.64507	2.70405	0.000184357	0.0142646	13.9842
[UP]	Potra2n13c26281.1	3.12763	1.64507	2.70405	0.000184357	0.0142646	13.9842
[UP]	Potra2n6c13285.1	9.76411	3.28749	2.72339	0.00106657	0.036054	10.7083
[UP]	Potra2n6c13285.2	9.76411	3.28749	2.72339	0.00106657	0.036054	10.7083
[UP]	Potra2n6c13285.3	9.76411	3.28749	2.72339	0.00106657	0.036054	10.7083
[UP]	Potra2n6c12920.4	2.86708	1.51958	4.59137	0.00188225	0.0472542	9.66096
[UP]	Potra2n18c32244.3	3.03617	1.60225	4.8265	0.000411379	0.0226357	12.4798
[UP]	Potra2n6c14482.1	3.50179	1.80809	4.89546	0.00142169	0.0409507	10.1774
[UP]	Potra2n6c14482.3	3.50179	1.80809	4.89546	0.00142169	0.0409507	10.1774
[UP]	Potra2n6c14482.2	3.50179	1.80809	4.89546	0.00142169	0.0409507	10.1774
[UP]	Potra2n5c12747.1	2.38945	1.25668	2.94786	0.000113084	0.0109679	14.9047
[UP]	Potra2n10c21081.1	3.22415	1.68892	3.92698	2.63502e-05	0.0044227	17.6645
[UP]	Potra2n18c32877.3	2.70628	1.43631	2.29628	0.00028484	0.0182665	13.1675
[UP]	Potra2n18c32877.1	2.70628	1.43631	2.29628	0.00028484	0.0182665	13.1675
[UP]	Potra2n9c18950.1	7.68736	2.94249	6.25909	0.000375139	0.0218545	12.6521
[UP]	Potra2n8c16841.1	7.07345	2.82241	6.34825	3.11854e-05	0.00491543	17.3442
[UP]	Potra2n18c32121.1	25.9692	4.69873	2.77354	0.000382545	0.022241	12.6156
[UP]	Potra2n18c32121.2	7.85291	2.97323	7.35674	6.68277e-06	0.00188364	20.282
[UP]	Potra2n15c28700.1	2.64227	1.40178	6.63631	4.02578e-05	0.0059526	16.8592
[UP]	Potra2n15c28940.1	2.39731	1.26142	4.15473	0.000906053	0.0331376	11.0103
[UP]	Potra2n12c23930.1	9.20149	3.20187	2.77609	0.00104069	0.0358253	10.7537
[UP]	Potra2n2c4999.1	2.10146	1.07139	5.70546	0.000911896	0.0333121	10.9984
[UP]	Potra2n1c547.1	5.11081	2.35355	6.1173	0.00116481	0.0377937	10.5453
[UP]	Potra2n1c547.3	5.11081	2.35355	6.1173	0.00116481	0.0377937	10.5453
[UP]	Potra2n8c17905.1	15.3786	3.94286	6.26832	6.13459e-07	0.000371765	24.8695
[UP]	Potra2n8c17905.2	15.3786	3.94286	6.26832	6.13459e-07	0.000371765	24.8695
[UP]	Potra2n18c32558.1	2.20161	1.13856	6.18873	0.00179139	0.0458948	9.75188
[UP]	Potra2n18c32558.2	2.20161	1.13856	6.18873	0.00179139	0.0458948	9.75188
[UP]	Potra2n2c6207.1	7.25786	2.85954	7.17605	0.000216406	0.0161142	13.683
[UP]	Potra2n5c11623.1	7.22446	2.85289	4.23153	2.73749e-07	0.000212504	26.4266
[UP]	Potra2n8c17535.1	35.822	5.16277	7.05673	0.00027715	0.018117	13.2188
[UP]	Potra2n8c17535.2	35.822	5.16277	7.05673	0.00027715	0.018117	13.2188
[UP]	Potra2n2c5738.1	2.45484	1.29563	4.10787	0.000972283	0.0345427	10.8796
[UP]	Potra2n14c27366.1	3.30077	1.7228	2.66508	0.00122996	0.0385469	10.4448
[UP]	Potra2n14c27366.2	3.30077	1.7228	2.66508	0.00122996	0.0385469	10.4448
[UP]	Potra2n1c1374.1	7.38326	2.88426	2.10799	0.000610789	0.0272887	11.7428
[UP]	Potra2n1c1374.2	7.38326	2.88426	2.10799	0.000610789	0.0272887	11.7428
[UP]	Potra2n10c21066.1	6.7717	2.75952	3.06668	0.000608359	0.0272887	11.7502
[UP]	Potra2n4c9038.1	12.558	3.65053	3.87939	0.00140616	0.0408913	10.1977
[UP]	Potra2n2c6208.3	48.6819	5.60531	8.07973	4.67617e-05	0.00659473	16.5751
[UP]	Potra2n2c6208.4	51.5943	5.68914	7.85973	3.72179e-05	0.00572105	17.0082
[UP]	Potra2n10c22025.1	4.7749	2.25547	3.61754	0.000100054	0.0102336	15.1357
[UP]	Potra2n10c22025.2	4.7749	2.25547	3.61754	0.000100054	0.0102336	15.1357
[UP]	Potra2n2c6422.1	3.74709	1.90577	0.810857	0.000204625	0.0153846	13.7881
[UP]	Potra2n1c1015.3	2.90514	1.53861	5.88197	0.000501803	0.025377	12.109
[UP]	Potra2n3c7943.1	2.07478	1.05296	5.3309	0.000175979	0.0142646	14.0716
[UP]	Potra2n3c7943.2	2.07478	1.05296	5.3309	0.000175979	0.0142646	14.0716
[UP]	Potra2n1c3890.1	2.96566	1.56835	2.39649	4.90831e-05	0.00664843	16.4832
[UP]	Potra2n4c8569.1	3.75957	1.91057	0.655477	0.000150587	0.0128863	14.3649
[UP]	Potra2n6c13087.1	4.5233	2.17737	3.16955	0.000218896	0.0162218	13.6615
[UP]	Potra2n2c5464.1	6.24482	2.64266	2.32686	4.444e-05	0.00637825	16.6717
[UP]	Potra2n18c32436.2	2.59866	1.37777	5.64652	2.04077e-07	0.000175291	26.9941
[UP]	Potra2n746s36671.1	2.47947	1.31003	4.27643	0.00106519	0.036054	10.7107
[UP]	Potra2n1c2605.1	23.5712	4.55895	3.00291	0.000307151	0.0193107	13.0263
[UP]	Potra2n18c32067.1	2.83676	1.50424	4.70023	0.00132225	0.0399779	10.3112
[UP]	Potra2n1c174.1	13.23	3.72574	3.93244	7.0424e-05	0.00847572	15.7994
[UP]	Potra2n8c17380.1	4.35236	2.1218	5.68087	0.000540867	0.0263236	11.9692
[UP]	Potra2n5c12604.1	2.02119	1.0152	2.47604	0.00136552	0.0405361	10.2518
[UP]	Potra2n11c22929.1	9.88326	3.30499	2.04068	0.00120449	0.0384385	10.4834
[UP]	Potra2n11c22929.2	9.88326	3.30499	2.04068	0.00120449	0.0384385	10.4834
[UP]	Potra2n6c13790.1	4.82842	2.27155	1.56539	0.00030722	0.0193107	13.0259
[UP]	Potra2n10c21319.1	4.53498	2.1811	7.24083	6.22581e-07	0.000371765	24.841
[UP]	Potra2n10c21189.1	2.17394	1.12031	4.97081	0.00164885	0.0437969	9.90439
[UP]	Potra2n6c13550.2	2.9714	1.57114	4.83192	0.00110098	0.0366407	10.6495
[UP]	Potra2n6c13550.1	3.46715	1.79375	5.80891	5.07076e-07	0.000349894	25.2367
[UP]	Potra2n6c13550.3	4.76912	2.25372	5.01538	4.74335e-05	0.0066065	16.548
[UP]	Potra2n5c10882.7	2.22284	1.15241	7.15856	0.000718417	0.0292366	11.441
[UP]	Potra2n5c10882.6	2.22284	1.15241	7.15856	0.000718417	0.0292366	11.441
[UP]	Potra2n1c568.1	8.35118	3.06198	3.20497	0.00198398	0.0488538	9.5643
[UP]	Potra2n1c1471.1	6.3997	2.678	6.9111	0.00122186	0.0385469	10.457
[UP]	Potra2n1c1471.2	6.3997	2.678	6.9111	0.00122186	0.0385469	10.457
[UP]	Potra2n1c1601.1	3.14529	1.65319	5.12099	5.66443e-05	0.00735926	16.2117
[UP]	Potra2n2c4775.2	2.19703	1.13555	4.86928	7.22421e-06	0.00196771	20.1329
[UP]	Potra2n2c4775.1	2.19703	1.13555	4.86928	7.22421e-06	0.00196771	20.1329
[UP]	Potra2n13c25806.1	2.69122	1.42826	6.66435	7.9918e-06	0.00204957	19.9398
[UP]	Potra2n1c2826.1	11.0157	3.46148	5.59105	6.79628e-05	0.00834116	15.8667
[UP]	Potra2n10c21457.3	2.24494	1.16667	3.40799	0.000611702	0.0272902	11.74
[UP]	Potra2n17c30961.1	3.21491	1.68478	3.5497	1.60053e-05	0.00316164	18.6139
[UP]	Potra2n1c2826.2	11.0157	3.46148	5.59105	6.79628e-05	0.00834116	15.8667
[UP]	Potra2n9c18970.1	13.9572	3.80294	2.49724	3.11346e-05	0.00491543	17.3473
[UP]	Potra2n1c1508.1	2.08133	1.05751	3.92693	0.00129066	0.0394839	10.3558
[UP]	Potra2n13c25437.1	10.0314	3.32646	8.14869	0.00148862	0.04168	10.0926
[UP]	Potra2n13c25437.2	10.0314	3.32646	8.14869	0.00148862	0.04168	10.0926
[UP]	Potra2n552s35927.1	3.36595	1.75101	1.37202	0.000179526	0.0142646	14.0341
[UP]	Potra2n16c29906.1	2.57466	1.36438	3.62828	5.39636e-05	0.00707014	16.3035
[UP]	Potra2n4c8786.1	6.44234	2.68759	1.63698	0.000119419	0.0112932	14.8018
[UP]	Potra2n10c20823.1	2.84123	1.50652	6.95238	0.00054182	0.0263287	11.9659
[UP]	Potra2n14c26970.4	2.54917	1.35003	6.75474	0.000128742	0.0116403	14.6601
[UP]	Potra2n436s35669.1	4.28627	2.09972	3.5471	0.000260141	0.0175538	13.3376
[UP]	Potra2n2c5736.1	9.73295	3.28288	5.0665	0.000529982	0.026302	12.0071
[UP]	Potra2n15c28431.1	3.18666	1.67204	6.35051	0.000579377	0.0270315	11.8411
[UP]	Potra2n3c6474.4	2.26735	1.18101	3.36246	0.00115227	0.0375044	10.5654
[UP]	Potra2n1c780.1	2.153	1.10635	3.61784	0.000642103	0.0280421	11.6498
[UP]	Potra2n1c780.2	2.153	1.10635	3.61784	0.000642103	0.0280421	11.6498
[UP]	Potra2n6c13435.1	2.98172	1.57615	0.00445333	0.000322609	0.0199152	12.9343
[UP]	Potra2n5c11865.1	2.43743	1.28536	5.49811	4.40186e-05	0.00637825	16.6897
[UP]	Potra2n3c6845.1	17.6937	4.14516	2.09869	0.000600093	0.0271625	11.7757
[UP]	Potra2n1c1470.1	2.63983	1.40044	4.1836	3.25598e-06	0.00131301	21.6595
[UP]	Potra2n1c3893.1	4.56801	2.19157	0.493159	3.67717e-05	0.00568059	17.0311
[UP]	Potra2n15c28432.2	2.5989	1.3779	7.17302	1.98414e-05	0.0036029	18.2045
[UP]	Potra2n15c28458.2	5.27318	2.39867	3.09545	0.000740875	0.0298771	11.3838
[UP]	Potra2n771s36728.1	4.81459	2.26741	0.917804	0.000688767	0.0289795	11.5193
[UP]	Potra2n2c6322.1	2.63012	1.39513	6.12549	0.000666026	0.0283298	11.5817
[UP]	Potra2n4c9409.1	17.9221	4.16367	4.93127	1.35483e-05	0.00278602	18.9317
[UP]	Potra2n14c27093.1	41.9446	5.39041	4.47504	0.000306749	0.0193107	13.0287
[UP]	Potra2n6c14752.1	18.1502	4.18191	6.38375	8.73523e-10	9.04126e-06	37.5886
[UP]	Potra2n12c24072.1	10.1196	3.33907	6.26308	2.06169e-05	0.00372195	18.1314
[UP]	Potra2n13c24944.5	2.39717	1.26133	4.70954	2.67675e-05	0.00444469	17.6346
[UP]	Potra2n2c4901.3	2.67559	1.41986	4.12868	3.34952e-06	0.00133341	21.6051
[UP]	Potra2n1049s36950.1	2.84826	1.51008	3.91792	0.000806823	0.0310902	11.2255
[UP]	Potra2n7c15973.2	2.81627	1.49379	1.89172	0.00133588	0.0400755	10.2923
[UP]	Potra2n7c15973.1	2.81627	1.49379	1.89172	0.00133588	0.0400755	10.2923
[UP]	Potra2n7c15973.3	2.81627	1.49379	1.89172	0.00133588	0.0400755	10.2923
[UP]	Potra2n2c4807.4	7.10187	2.8282	6.38487	0.00089553	0.0329349	11.032
[UP]	Potra2n14c26555.4	2.37761	1.24951	5.24669	1.18825e-05	0.00257126	19.1821
[UP]	Potra2n14c26555.3	2.37761	1.24951	5.24669	1.18825e-05	0.00257126	19.1821
[UP]	Potra2n9c18939.5	13.7027	3.77639	3.18561	5.23456e-08	6.50153e-05	29.6279
[UP]	Potra2n9c18939.3	13.7027	3.77639	3.18561	5.23456e-08	6.50153e-05	29.6279
[UP]	Potra2n9c18939.1	13.7027	3.77639	3.18561	5.23456e-08	6.50153e-05	29.6279
[UP]	Potra2n3c7256.1	3.11373	1.63865	4.88755	0.00181295	0.0462182	9.7299
[UP]	Potra2n11c22563.1	23.7221	4.56816	2.48628	0.000420086	0.022965	12.4407
[UP]	Potra2n17c31393.4	6.28696	2.65236	4.13416	0.000473913	0.0246904	12.2156
[UP]	Potra2n17c31393.1	6.28696	2.65236	4.13416	0.000473913	0.0246904	12.2156
[UP]	Potra2n17c31393.2	6.28696	2.65236	4.13416	0.000473913	0.0246904	12.2156
[UP]	Potra2n17c31393.3	6.28696	2.65236	4.13416	0.000473913	0.0246904	12.2156
[UP]	Potra2n1c3993.1	4.16028	2.05668	1.04721	0.00116731	0.0378016	10.5414
[UP]	Potra2n14c26806.1	26.2048	4.71176	3.92206	0.000253059	0.0172698	13.3893
[UP]	Potra2n19c33970.1	4.54135	2.18312	5.0976	0.00143101	0.0410289	10.1654
[UP]	Potra2n12c24599.1	7.43607	2.89454	2.80425	0.00119126	0.0382177	10.5039
[UP]	Potra2n3c8217.3	2.42846	1.28004	4.86646	0.00109551	0.036577	10.6588
[UP]	Potra2n10c21909.2	2.0901	1.06358	3.77704	7.9578e-05	0.0090512	15.5683
[UP]	Potra2n10c21909.1	2.0901	1.06358	3.77704	7.9578e-05	0.0090512	15.5683
[UP]	Potra2n11c23666.2	3.56614	1.83436	5.31579	0.000617197	0.0274171	11.7234
[UP]	Potra2n11c23666.1	3.56614	1.83436	5.31579	0.000617197	0.0274171	11.7234
[UP]	Potra2n6c14579.1	10.3309	3.3689	6.26793	0.000432843	0.0232128	12.3848
[UP]	Potra2n14c26579.1	3.44678	1.78525	5.0464	1.48698e-06	0.000710343	23.1647
[UP]	Potra2n10c20216.1	6.46325	2.69226	3.03481	6.42753e-06	0.00183102	20.3565
[UP]	Potra2n10c20216.2	6.46325	2.69226	3.03481	6.42753e-06	0.00183102	20.3565
[UP]	Potra2n2c5997.1	2.59438	1.37539	5.865	0.000926451	0.0337405	10.9691
[UP]	Potra2n12c24358.1	5.8072	2.53784	0.0873817	0.00176725	0.0455016	9.77682
[UP]	Potra2n4c10304.1	2.42195	1.27617	2.68937	0.00162059	0.0433695	9.93621
[UP]	Potra2n6c13475.1	2.28716	1.19356	6.03627	0.0012389	0.038641	10.4314
[UP]	Potra2n5c10870.1	7.46221	2.8996	1.06308	0.000845308	0.0320484	11.139
[UP]	Potra2n18c31962.1	13.1394	3.71583	3.45976	5.11989e-06	0.00167345	20.7919
[UP]	Potra2n18c32575.3	4.76866	2.25358	0.991922	0.0010942	0.0365727	10.661
[UP]	Potra2n11c23667.1	8.70745	3.12225	3.35519	4.62913e-06	0.00156238	20.9849
[UP]	Potra2n10c21754.1	2.86931	1.52071	3.59418	0.0016195	0.0433695	9.93744
[UP]	Potra2n8c17852.1	4.09199	2.0328	0.726606	0.000526454	0.026239	12.0195
[UP]	Potra2n6c14828.4	2.64597	1.40379	4.7064	0.000478643	0.0248812	12.1971
[UP]	Potra2n15c28161.1	11.6544	3.5428	1.57534	0.000134467	0.0119774	14.5781
[UP]	Potra2n526s35884.1	2.85232	1.51213	1.97797	0.00171991	0.0449915	9.82676
[UP]	Potra2n11c22564.2	4.30295	2.10533	5.0203	0.000396753	0.0222862	12.5474
[UP]	Potra2n1c2678.2	2.30502	1.20478	4.49026	0.00129208	0.0394884	10.3538
[UP]	Potra2n12c23981.1	2.75122	1.46007	5.12165	0.000263988	0.0176763	13.31
[UP]	Potra2n1c693.1	3.62014	1.85605	3.89715	0.000694809	0.0290762	11.5031
[UP]	Potra2n1c3610.1	2.11248	1.07894	6.4811	0.000345622	0.0207983	12.8054
[UP]	Potra2n643s36255.1	34.9731	5.12818	4.5622	0.00177948	0.0457785	9.76415
[UP]	Potra2n11c22781.1	5.81283	2.53924	3.28478	0.000259548	0.0175538	13.3419
[UP]	Potra2n16c30257.3	10.8181	3.43537	3.09877	8.8794e-06	0.0022235	19.7385
[UP]	Potra2n16c30257.5	10.8181	3.43537	3.09877	8.8794e-06	0.0022235	19.7385
[UP]	Potra2n11c23371.1	3.78435	1.92005	2.31675	0.000538722	0.0263236	11.9766
[UP]	Potra2n5c11345.2	24.9352	4.64011	2.61537	0.000523603	0.026181	12.0297
[UP]	Potra2n1c2893.1	3.64456	1.86574	5.96665	0.000567038	0.026882	11.8812
[UP]	Potra2n9c18762.7	5.62437	2.49169	2.44187	0.00104989	0.0359429	10.7374
[UP]	Potra2n9c18762.5	5.62437	2.49169	2.44187	0.00104989	0.0359429	10.7374
[UP]	Potra2n9c18762.4	5.62437	2.49169	2.44187	0.00104989	0.0359429	10.7374
[UP]	Potra2n9c18762.1	5.62437	2.49169	2.44187	0.00104989	0.0359429	10.7374
[UP]	Potra2n5c12303.1	6.55933	2.71355	2.13971	1.02241e-05	0.00235161	19.4691
[UP]	Potra2n17c31520.1	7.40482	2.88847	6.74268	2.3195e-08	3.49669e-05	31.2068
[UP]	Potra2n17c31030.2	2.88631	1.52923	1.80065	0.0016202	0.0433695	9.93666
[UP]	Potra2n11c22420.2	2.82621	1.49887	4.70335	0.00102984	0.0357469	10.7731
[UP]	Potra2n11c22420.1	2.82621	1.49887	4.70335	0.00102984	0.0357469	10.7731
[UP]	Potra2n9c19376.1	5.4486	2.44589	1.92943	0.00062635	0.0276261	11.696
[UP]	Potra2n9c19864.2	2.16454	1.11406	3.95325	0.000665665	0.0283298	11.5827
[UP]	Potra2n11c23524.3	5.14226	2.3624	5.65063	0.0015619	0.0428434	10.0041
[UP]	Potra2n2c4435.1	4.12889	2.04575	0.951412	0.00117734	0.0380015	10.5256
[UP]	Potra2n18c32458.1	4.66841	2.22293	4.87821	0.000411877	0.0226357	12.4775
[UP]	Potra2n6c13119.1	21.7935	4.44583	4.57755	0.000160292	0.0132022	14.2473
[UP]	Potra2n643s36253.1	15.977	3.99792	2.89073	4.85899e-06	0.00162233	20.8921
[UP]	Potra2n3c7330.1	3.26838	1.70858	4.59428	0.00111049	0.0366407	10.6336
[UP]	Potra2n1c690.2	2.72971	1.44875	5.47664	0.000160164	0.0132022	14.2488
[UP]	Potra2n3c7700.2	3.08953	1.62739	3.74927	0.00078526	0.0309038	11.2758
[UP]	Potra2n18c32433.4	2.16058	1.11142	6.42153	0.000278271	0.018117	13.2113
[UP]	Potra2n3c7118.1	9.04791	3.17758	3.17277	1.75055e-05	0.00337617	18.4431
[UP]	Potra2n5c12661.1	5.11148	2.35374	7.39809	0.000930121	0.0337697	10.9617
[UP]	Potra2n5c12541.1	3.32302	1.73249	2.84891	7.59136e-05	0.00882844	15.6574
[UP]	Potra2n5c10515.1	2.37296	1.24669	4.25625	0.000739487	0.0298771	11.3873
[UP]	Potra2n6c13572.3	2.38729	1.25537	3.35244	0.000264709	0.0176763	13.3049
[UP]	Potra2n6c13572.2	2.38729	1.25537	3.35244	0.000264709	0.0176763	13.3049
[UP]	Potra2n5c10755.1	4.51226	2.17385	6.67079	5.45078e-09	1.88058e-05	34.0215
[UP]	Potra2n2c6090.1	5.3954	2.43173	2.2089	0.00036752	0.0215725	12.6905
[UP]	Potra2n17c31746.1	3.12811	1.64529	2.2045	0.000729585	0.0296135	11.4123
[UP]	Potra2n5c12429.1	30.6074	4.93581	4.58394	0.00106411	0.036054	10.7125
[UP]	Potra2n9c18681.1	4.96301	2.31121	4.05186	2.43167e-05	0.00420909	17.8173
[UP]	Potra2n16c30279.2	7.01025	2.80947	5.79552	8.26043e-08	9.86518e-05	28.744
[UP]	Potra2n713s36568.1	6.34054	2.66461	0.528823	0.00190546	0.0475738	9.63845
[UP]	Potra2n7c15538.1	7.08598	2.82497	4.93487	0.000325108	0.0199899	12.9199
[UP]	Potra2n6c13527.1	2.94437	1.55796	2.93151	0.000217369	0.0161472	13.6746
[UP]	Potra2n3c6540.2	3.88767	1.9589	1.77167	3.06634e-05	0.00488272	17.3762
[UP]	Potra2n3c6540.1	3.88767	1.9589	1.77167	3.06634e-05	0.00488272	17.3762
[UP]	Potra2n3c6540.3	3.88767	1.9589	1.77167	3.06634e-05	0.00488272	17.3762
[UP]	Potra2n8c18448.4	16.5952	4.05269	3.43097	0.00105921	0.036054	10.7211
[UP]	Potra2n5c11684.1	3.85617	1.94717	4.33232	0.000142679	0.0124447	14.4664
[UP]	Potra2n17c31507.1	3.29175	1.71885	5.43813	0.00110209	0.0366407	10.6477
[UP]	Potra2n8c17093.1	2.65534	1.40889	1.46817	0.000706114	0.029198	11.4731
[UP]	Potra2n11c23661.1	3.39706	1.76429	6.32933	0.000448615	0.0238368	12.318
[UP]	Potra2n1c473.3	2.45212	1.29403	5.13196	0.000954882	0.0343569	10.9131
[UP]	Potra2n1c473.2	2.45212	1.29403	5.13196	0.000954882	0.0343569	10.9131
[UP]	Potra2n1c473.1	2.45212	1.29403	5.13196	0.000954882	0.0343569	10.9131
[UP]	Potra2n137s34709.1	3.1246	1.64367	2.71119	0.000877929	0.0326474	11.0688
[UP]	Potra2n8c17739.3	3.99073	1.99665	2.79255	0.000398493	0.0222862	12.5392
[UP]	Potra2n8c17739.2	3.99073	1.99665	2.79255	0.000398493	0.0222862	12.5392
[UP]	Potra2n6c13036.1	2.17792	1.12295	3.87041	0.00035697	0.0211216	12.745
[UP]	Potra2n6c13036.2	2.17792	1.12295	3.87041	0.00035697	0.0211216	12.745
[UP]	Potra2n8c17739.1	3.99073	1.99665	2.79255	0.000398493	0.0222862	12.5392
[UP]	Potra2n1c3029.1	7.51348	2.90948	7.10019	6.89707e-05	0.00834825	15.8389
[UP]	Potra2n2c4707.2	4.5474	2.18504	1.25441	1.32618e-07	0.000137264	27.8276
[UP]	Potra2n2c4707.1	4.5474	2.18504	1.25441	1.32618e-07	0.000137264	27.8276
[UP]	Potra2n16c30500.3	2.00121	1.00087	4.19579	0.000654383	0.0281558	11.6145
[UP]	Potra2n16c30500.2	2.00121	1.00087	4.19579	0.000654383	0.0281558	11.6145
[UP]	Potra2n491s35793.1	2.37311	1.24678	3.96055	4.34188e-05	0.00637825	16.7158
[UP]	Potra2n9c19294.1	4.00173	2.00062	6.95971	5.22999e-06	0.0016801	20.7512
[UP]	Potra2n7c16364.1	2.07257	1.05142	4.42193	0.00152419	0.0423074	10.0491
[UP]	Potra2n9c19054.1	3.3254	1.73353	5.93427	0.00155547	0.0428183	10.0117
[UP]	Potra2n10c20439.5	2.22055	1.15092	2.77131	6.18676e-05	0.00784102	16.0446
[UP]	Potra2n1c868.4	6.07868	2.60376	4.37438	0.00190764	0.0475775	9.63635
[UP]	Potra2n1c868.2	6.63008	2.72903	4.09935	0.000339648	0.0205469	12.838
[UP]	Potra2n1c868.1	6.63008	2.72903	4.09935	0.000339648	0.0205469	12.838
[UP]	Potra2n13c25572.1	4.18608	2.0656	3.36325	1.57658e-08	3.25497e-05	31.9566
[UP]	Potra2n3c8354.1	5.8455	2.54733	0.837666	0.000772844	0.0306487	11.3053
[UP]	Potra2n3c6818.2	3.86198	1.94934	3.71705	0.00176606	0.0455016	9.77806
[UP]	Potra2n7c16269.2	2.03754	1.02683	6.54279	0.00200287	0.0489308	9.54691
[UP]	Potra2n3c7491.1	11.2504	3.4919	6.99163	0.000657727	0.0281558	11.6051
[UP]	Potra2n10c21247.1	5.61596	2.48953	2.49509	0.00144493	0.0411999	10.1475
[UP]	Potra2n10c20651.1	3.42986	1.77815	3.94879	0.000561869	0.026882	11.8982
[UP]	Potra2n10c20651.2	2.48004	1.31036	5.47669	0.000967297	0.034405	10.8891
[UP]	Potra2n10c20651.3	2.48004	1.31036	5.47669	0.000967297	0.034405	10.8891
[UP]	Potra2n251s35121.1	4.18435	2.065	5.04218	2.08874e-07	0.000175291	26.9492
[UP]	Potra2n1c3103.2	3.72397	1.89684	5.99412	0.000261627	0.017584	13.3269
[UP]	Potra2n7c16268.1	3.30051	1.72269	5.90691	0.00186116	0.0469845	9.68166
[UP]	Potra2n5c12740.1	5.99006	2.58257	3.33364	4.62016e-06	0.00156238	20.9886
[UP]	Potra2n3c7528.1	2.41782	1.27371	5.0281	0.00123946	0.038641	10.4306
[UP]	Potra2n3c7503.1	3.59034	1.84412	6.32308	0.000436079	0.023346	12.3709
[UP]	Potra2n1c1797.1	2.02098	1.01506	4.99794	0.000134621	0.0119774	14.576
[UP]	Potra2n2c5434.3	2.95012	1.56078	5.48179	6.02434e-05	0.00772983	16.095
[UP]	Potra2n5c11198.2	8.89227	3.15255	7.44548	0.000548706	0.0264975	11.9424
[UP]	Potra2n2c5554.1	2.10865	1.07632	6.42372	0.000230265	0.0165508	13.5664
[UP]	Potra2n2c6386.1	3.98117	1.99319	2.48744	0.000676636	0.0286243	11.5524
[UP]	Potra2n1c1901.1	6.27998	2.65076	1.51492	0.00147746	0.0414796	10.1065
[UP]	Potra2n2c6418.3	5.41828	2.43783	2.37077	0.000714645	0.029198	11.4508
[UP]	Potra2n2c6418.2	5.41828	2.43783	2.37077	0.000714645	0.029198	11.4508
[UP]	Potra2n2c6418.1	5.41828	2.43783	2.37077	0.000714645	0.029198	11.4508
[UP]	Potra2n6c14825.3	3.79821	1.92532	2.80866	0.000150798	0.0128863	14.3622
[UP]	Potra2n6c14825.2	3.79821	1.92532	2.80866	0.000150798	0.0128863	14.3622
[UP]	Potra2n7c16386.2	2.03375	1.02414	5.88285	0.000294417	0.0187335	13.1056
[UP]	Potra2n2c6142.3	5.35118	2.41986	4.76296	0.00023269	0.0166098	13.5468
[UP]	Potra2n2c6142.1	5.35118	2.41986	4.76296	0.00023269	0.0166098	13.5468
[UP]	Potra2n8c17248.1	3.49361	1.80472	2.2356	0.000691264	0.0290452	11.5126
[UP]	Potra2n15c28636.1	4.00549	2.00198	4.03448	4.47798e-05	0.00637825	16.6572
[UP]	Potra2n12c24372.1	6.23559	2.64053	2.95719	0.000544123	0.0263684	11.958
[UP]	Potra2n10c20261.1	3.31619	1.72953	3.6353	0.000105716	0.0105549	15.0318
[UP]	Potra2n10c21122.1	2.41408	1.27147	5.53811	0.000198688	0.0150474	13.8435
[UP]	Potra2n593s36082.1	3.2423	1.69702	3.27316	5.75409e-06	0.00175167	20.5683
[UP]	Potra2n8c17488.4	9.67486	3.27424	2.71295	0.001112	0.0366407	10.6311
[UP]	Potra2n1c2658.1	3.68901	1.88324	0.697912	0.000357117	0.0211216	12.7442
[UP]	Potra2n1c2658.2	3.68901	1.88324	0.697912	0.000357117	0.0211216	12.7442
[UP]	Potra2n4c9194.1	3.88262	1.95703	2.53939	1.08431e-05	0.00245758	19.3568
[UP]	Potra2n2c6383.1	3.27139	1.7099	3.93204	0.000607164	0.0272887	11.7539
[UP]	Potra2n492s35805.1	26.1479	4.70862	7.21899	0.000200101	0.0151176	13.8301
[UP]	Potra2n1c3711.1	7.3229	2.87241	1.60773	0.000571123	0.026882	11.8678
[UP]	Potra2n14c26456.4	3.84517	1.94305	4.36679	0.000119657	0.0112932	14.7981
[UP]	Potra2n2c5926.1	2.00906	1.00652	5.31461	0.00150055	0.0418255	10.0779
[UP]	Potra2n2c5926.4	2.00906	1.00652	5.31461	0.00150055	0.0418255	10.0779
[UP]	Potra2n3c7255.1	2.8006	1.48574	6.77876	0.00105591	0.036054	10.7269
[UP]	Potra2n2c6144.2	2.59766	1.37721	2.96772	0.000492186	0.0251363	12.145
[UP]	Potra2n18c32211.1	3.44484	1.78444	2.43748	0.000386546	0.0222862	12.5961
[UP]	Potra2n8c16977.1	2.35195	1.23386	4.34792	5.03046e-05	0.0067328	16.4366
[UP]	Potra2n1c83.1	5.46609	2.45051	2.96053	0.00155806	0.0428418	10.0087
[UP]	Potra2n6c14279.1	2.87614	1.52414	6.30712	0.000105462	0.0105549	15.0363
[UP]	Potra2n2c5671.1	3.96237	1.98636	3.83102	0.000278597	0.018117	13.2091
[UP]	Potra2n17c30611.1	5.5494	2.47233	3.70785	4.20984e-06	0.00150716	21.1668
[UP]	Potra2n11c23331.1	4.45043	2.15394	5.06052	1.20899e-05	0.00257126	19.149
[UP]	Potra2n11c23331.2	4.45043	2.15394	5.06052	1.20899e-05	0.00257126	19.149
[UP]	Potra2n5c11929.5	2.06474	1.04596	4.85254	0.000938897	0.0339787	10.9443
[UP]	Potra2n7c16539.3	2.34248	1.22804	3.0326	0.000932035	0.0337697	10.9579
[UP]	Potra2n9c19791.3	2.47663	1.30838	2.90348	0.00162857	0.0433695	9.92717
[UP]	Potra2n9c19791.1	2.47663	1.30838	2.90348	0.00162857	0.0433695	9.92717
[UP]	Potra2n9c19791.2	2.47663	1.30838	2.90348	0.00162857	0.0433695	9.92717
[UP]	Potra2n1c1285.1	3.12013	1.6416	4.18775	2.12956e-05	0.00377856	18.0698
[UP]	Potra2n7c15674.1	3.3248	1.73327	7.44319	0.00171381	0.0449614	9.83329
[UP]	Potra2n3c7423.1	9.22428	3.20544	6.40056	8.9066e-05	0.00959661	15.3554
[UP]	Potra2n5c12147.2	4.51582	2.17499	9.77078	0.000180551	0.0142646	14.0234
[UP]	Potra2n16c30188.2	6.67175	2.73806	3.47806	0.000371299	0.0217123	12.6714
[UP]	Potra2n16c30188.3	5.35637	2.42126	2.53013	0.00131094	0.0397907	10.3271
[UP]	Potra2n6c14981.1	9.26488	3.21177	4.88219	0.000339919	0.0205469	12.8365
[UP]	Potra2n11c22740.2	3.18121	1.66958	2.91866	0.000109734	0.010817	14.9614
[UP]	Potra2n11c22740.3	3.18121	1.66958	2.91866	0.000109734	0.010817	14.9614
[UP]	Potra2n124s34588.1	3.28401	1.71546	5.58725	2.26151e-05	0.00396735	17.9553
[UP]	Potra2n13c24952.1	6.33136	2.66251	2.90251	9.46317e-08	0.00010883	28.4808
[UP]	Potra2n8c17172.2	2.22794	1.15571	3.31952	0.00121881	0.0385469	10.4616
[UP]	Potra2n8c17208.1	4.29315	2.10204	7.93329	0.00146243	0.041352	10.1254
[UP]	Potra2n8c17208.3	4.29315	2.10204	7.93329	0.00146243	0.041352	10.1254
[UP]	Potra2n19c34025.1	5.62568	2.49203	2.50778	1.32491e-06	0.000663543	23.3867
[UP]	Potra2n3c7783.1	19.3185	4.27191	6.64637	0.000903359	0.0330781	11.0159
[UP]	Potra2n7c15923.2	5.48542	2.4556	8.35542	0.000128278	0.0116403	14.6669
[UP]	Potra2n7c15923.1	5.48542	2.4556	8.35542	0.000128278	0.0116403	14.6669
[UP]	Potra2n6c15210.1	7.2728	2.86251	1.36379	4.91744e-05	0.00664843	16.4797
[UP]	Potra2n1c1069.5	3.32936	1.73524	7.47065	9.02454e-05	0.00959661	15.3305
[UP]	Potra2n2c4725.1	5.0155	2.32639	1.05812	0.00158335	0.0431708	9.97901
[UP]	Potra2n13c25816.1	6.10428	2.60982	4.97198	0.00142135	0.0409507	10.1779
[UP]	Potra2n15c29203.1	4.3235	2.1122	2.6983	0.000260614	0.0175538	13.3342
[UP]	Potra2n10c21959.1	8.72006	3.12434	2.82586	0.000300141	0.0190197	13.0695
[UP]	Potra2n6c15211.1	10.3629	3.37335	3.50854	5.60489e-07	0.000362578	25.0436
[UP]	Potra2n12c24165.1	4.57148	2.19266	3.88457	0.00180809	0.0461576	9.73482
[UP]	Potra2n6c13392.1	3.32159	1.73187	4.5136	0.0011427	0.0373495	10.5808
[UP]	Potra2n1c141.1	4.17885	2.06311	5.64125	0.00186455	0.0470319	9.67832
[UP]	Potra2n6c14960.1	2.27622	1.18664	7.71851	0.000500338	0.025377	12.1144
[UP]	Potra2n1c261.1	2.59777	1.37728	3.72755	0.000880114	0.0326895	11.0642
[UP]	Potra2n1c62.1	3.68923	1.88332	3.74037	0.00179753	0.0460142	9.74559
[UP]	Potra2n1c1383.1	12.5272	3.64699	4.33613	0.00155299	0.0428183	10.0147
[UP]	Potra2n19c34028.1	4.15707	2.05557	2.03426	0.000270634	0.0179561	13.2634
[UP]	Potra2n6c15217.1	7.15434	2.83882	1.16881	0.00126323	0.0391462	10.3955
[UP]	Potra2n8c17347.1	2.87725	1.52469	5.29488	0.000633538	0.027864	11.6748
[UP]	Potra2n10c21093.2	51.1461	5.67655	5.11259	0.000537275	0.0263138	11.9816
[UP]	Potra2n10c21093.1	51.1461	5.67655	5.11259	0.000537275	0.0263138	11.9816
[UP]	Potra2n6c13391.1	2.86057	1.5163	6.70904	0.00109016	0.0364769	10.6678
[UP]	Potra2n9c19804.1	13.1217	3.71388	4.59077	0.00122583	0.0385469	10.451
[UP]	Potra2n9c19804.2	13.1217	3.71388	4.59077	0.00122583	0.0385469	10.451
[UP]	Potra2n3c6589.2	2.97572	1.57324	5.3402	0.00138755	0.0407046	10.2223
[UP]	Potra2n5c11990.1	4.74174	2.24542	2.37128	0.000965387	0.034405	10.8928
[UP]	Potra2n5c11990.3	4.74174	2.24542	2.37128	0.000965387	0.034405	10.8928
[UP]	Potra2n5c11990.2	4.74174	2.24542	2.37128	0.000965387	0.034405	10.8928
[UP]	Potra2n1c3719.1	3.44535	1.78465	1.88908	0.000522742	0.0261801	12.0327
[UP]	Potra2n9c19219.6	2.18932	1.13048	5.14001	0.000985369	0.0347857	10.8549
[UP]	Potra2n9c19219.1	2.18932	1.13048	5.14001	0.000985369	0.0347857	10.8549
[UP]	Potra2n9c19219.4	2.18932	1.13048	5.14001	0.000985369	0.0347857	10.8549
[UP]	Potra2n9c19579.1	2.11311	1.07937	3.83699	0.00148304	0.0415988	10.0996
[UP]	Potra2n11c23213.1	2.18883	1.13016	6.25203	0.000682212	0.0287427	11.5371
[UP]	Potra2n10c20879.1	2.05644	1.04015	5.42282	0.0012983	0.0395852	10.3449
[UP]	Potra2n4c8455.6	2.92507	1.54847	5.22045	5.5728e-06	0.00171328	20.6296
[UP]	Potra2n12c24798.2	9.76191	3.28716	2.20411	0.00196061	0.0484318	9.58606
[UP]	Potra2n6c13275.1	2.05521	1.03928	3.04309	0.000202785	0.0152832	13.8051
[UP]	Potra2n436s35670.1	6.95043	2.7971	3.37319	0.000220288	0.0162453	13.6496
[UP]	Potra2n4c9809.1	2.49512	1.31911	3.13332	0.000553514	0.0266882	11.9262
[UP]	Potra2n8c18058.1	12.5655	3.6514	3.10209	0.00184461	0.0466426	9.69807
[UP]	Potra2n12c24318.2	7.06307	2.8203	4.25684	0.000136569	0.012103	14.5489
[UP]	Potra2n7c16558.1	2.89145	1.53179	8.03853	3.87108e-06	0.00144071	21.3276
[UP]	Potra2n10c21465.2	8.26914	3.04774	4.35293	1.52027e-05	0.00306533	18.7119
[UP]	Potra2n7c16068.1	26.5233	4.72919	5.55162	0.000151062	0.0128863	14.3589
[UP]	Potra2n8c17392.2	5.46066	2.44908	1.03175	0.00107234	0.0361533	10.6983
[UP]	Potra2n15c29199.1	4.70377	2.23382	4.82638	0.000831401	0.0316759	11.1698
[UP]	Potra2n15c29199.2	4.70377	2.23382	4.82638	0.000831401	0.0316759	11.1698
[UP]	Potra2n10c20369.1	4.59082	2.19875	7.39585	0.000579765	0.0270315	11.8399
[UP]	Potra2n10c21912.3	7.32555	2.87294	2.53417	0.000981486	0.0347857	10.8622
[UP]	Potra2n15c29052.1	38.435	5.26435	4.21825	0.000430306	0.0231969	12.3958
[UP]	Potra2n13c25032.1	5.84407	2.54697	4.46323	0.00129995	0.0395852	10.3426
[UP]	Potra2n8c17179.1	9.92367	3.31087	2.30412	0.000118421	0.011245	14.8177
[UP]	Potra2n10c21293.1	3.57814	1.83921	5.69903	0.0015264	0.0423181	10.0465
[UP]	Potra2n5c10926.1	4.04241	2.01522	4.63909	1.55472e-05	0.00311455	18.6692
[UP]	Potra2n1c1481.2	5.33352	2.41509	6.11611	0.000848635	0.0320795	11.1317
[UP]	Potra2n1c1481.3	5.33352	2.41509	6.11611	0.000848635	0.0320795	11.1317
[UP]	Potra2n19c33330.1	5.45375	2.44725	5.06948	0.00031587	0.019577	12.9739
[UP]	Potra2n2c4406.1	2.14043	1.0979	4.73787	0.000226127	0.016329	13.6005
[UP]	Potra2n6c12973.1	4.4725	2.16108	6.46602	0.00196282	0.0484478	9.58399
[UP]	Potra2n4c10403.1	11.1298	3.47635	2.77008	1.01525e-05	0.00235161	19.4825
[UP]	Potra2n1c901.2	2.59198	1.37406	4.55718	0.000109238	0.010817	14.9699
[UP]	Potra2n6c13074.1	2.27616	1.1866	4.57218	5.77013e-05	0.00746534	16.1766
[UP]	Potra2n7c15701.1	4.40553	2.13932	3.36108	0.00178506	0.0458084	9.75839
[UP]	Potra2n16c30335.2	2.1659	1.11497	5.1214	0.000440863	0.0235109	12.3505
[UP]	Potra2n6c14548.3	2.81266	1.49193	2.58573	0.000516524	0.0259748	12.055
[UP]	Potra2n6c14548.2	3.1259	1.64427	6.01273	0.000185595	0.0142646	13.9716
[UP]	Potra2n3c7811.2	2.89019	1.53116	2.21086	0.000597429	0.0271407	11.784
[UP]	Potra2n3c7811.1	2.89019	1.53116	2.21086	0.000597429	0.0271407	11.784
[UP]	Potra2n9c19841.1	2.42547	1.27827	4.47191	0.00010444	0.0105291	15.0547
[UP]	Potra2n2c5596.2	2.89313	1.53263	4.48704	0.00078904	0.0309741	11.2668
[UP]	Potra2n8c17789.2	2.24986	1.16983	4.63923	0.00186773	0.0470739	9.67519
[UP]	Potra2n19c34128.2	6.68423	2.74076	4.37796	0.00111128	0.0366407	10.6323
[UP]	Potra2n10c20856.1	2.82479	1.49814	4.55624	0.000182636	0.0142646	14.0018
[UP]	Potra2n12c23965.5	2.34679	1.23069	6.73113	0.0016611	0.0439343	9.89077
[UP]	Potra2n4c9168.2	6.3523	2.66728	6.31567	0.000251881	0.0172272	13.3981
[UP]	Potra2n1c3881.1	4.3445	2.11919	1.35379	0.00107002	0.0361143	10.7023
[UP]	Potra2n17c31813.3	5.15979	2.36731	6.8079	0.000532905	0.026302	11.9969
[UP]	Potra2n5c12682.3	5.34981	2.41949	1.07703	4.45806e-06	0.00153808	21.0571
[UP]	Potra2n14c26743.1	2.34606	1.23024	5.66468	0.000784442	0.0309038	11.2777
[UP]	Potra2n17c31719.1	7.0926	2.82631	6.92927	0.00121436	0.0385469	10.4684
[UP]	Potra2n17c31719.2	7.0926	2.82631	6.92927	0.00121436	0.0385469	10.4684
[UP]	Potra2n3c7443.2	3.03284	1.60067	3.72533	9.98818e-05	0.0102336	15.1389
[UP]	Potra2n5c12202.1	3.35382	1.7458	4.28645	9.86118e-09	2.35538e-05	32.8684
[UP]	Potra2n3c7443.1	3.03284	1.60067	3.72533	9.98818e-05	0.0102336	15.1389
[UP]	Potra2n4c9149.1	13.2252	3.72522	7.49854	6.9096e-05	0.00834825	15.8354
[UP]	Potra2n5c11364.1	2.65544	1.40895	5.7806	1.18665e-05	0.00257126	19.1846
[UP]	Potra2n13c26038.1	2.90813	1.54009	6.89777	0.000391307	0.0222862	12.5733
[UP]	Potra2n16c30238.1	2.97392	1.57237	3.88061	0.00145079	0.0412534	10.1401
[UP]	Potra2n2c4401.1	14.068	3.81435	2.57632	0.000116992	0.0112121	14.8406
[UP]	Potra2n3c6976.1	2.69281	1.42912	2.28598	0.00197906	0.0487889	9.56886
[UP]	Potra2n17c30710.1	5.41568	2.43714	1.13448	0.00156467	0.0428814	10.0009
[UP]	Potra2n9c19332.1	14.596	3.8675	5.0813	1.6697e-05	0.00326074	18.5332
[UP]	Potra2n16c30332.2	2.04117	1.0294	4.45516	9.71401e-05	0.0102332	15.1915
[UP]	Potra2n5c11148.1	2.20049	1.13783	5.39721	0.00158774	0.0431708	9.97391
[UP]	Potra2n9c19700.1	3.11296	1.63829	5.60596	0.00103057	0.0357469	10.7718
[UP]	Potra2n10c22155.1	2.92056	1.54625	0.908214	0.00203785	0.0494464	9.51513
[UP]	Potra2n8c17177.1	9.87564	3.30387	4.29194	0.000126941	0.0116403	14.6867
[UP]	Potra2n13c25296.8	4.58131	2.19576	5.98489	0.000762189	0.03042	11.3311
[UP]	Potra2n1c2097.1	4.25798	2.09017	2.51721	0.000421691	0.0230021	12.4335
[UP]	Potra2n1c339.1	3.14517	1.65314	4.84377	1.01726e-05	0.00235161	19.4787
[UP]	Potra2n1c339.2	3.14517	1.65314	4.84377	1.01726e-05	0.00235161	19.4787
[UP]	Potra2n1c339.3	3.14517	1.65314	4.84377	1.01726e-05	0.00235161	19.4787
[UP]	Potra2n1c339.4	3.14517	1.65314	4.84377	1.01726e-05	0.00235161	19.4787
[UP]	Potra2n16c29881.4	2.87736	1.52474	4.56767	3.64648e-06	0.00139786	21.4422
[UP]	Potra2n16c29881.5	2.87736	1.52474	4.56767	3.64648e-06	0.00139786	21.4422
[UP]	Potra2n16c29881.2	2.87736	1.52474	4.56767	3.64648e-06	0.00139786	21.4422
[UP]	Potra2n16c29429.1	6.99496	2.80632	4.61148	0.00103567	0.035799	10.7627
[UP]	Potra2n1c2838.1	5.72835	2.51812	2.63276	0.000500574	0.025377	12.1135
[UP]	Potra2n8c16838.3	6.88059	2.78253	1.97931	0.000123104	0.011479	14.7445
[UP]	Potra2n8c16718.1	5.07217	2.3426	2.73032	0.00160462	0.0432886	9.95444
[UP]	Potra2n16c30080.1	16.6451	4.05703	4.05853	3.23764e-07	0.000228482	26.1025
[UP]	Potra2n15c28935.2	5.22095	2.38431	7.54015	1.94619e-08	3.25497e-05	31.5475
[UP]	Potra2n16c30356.1	6.2972	2.65471	-0.296167	3.65596e-05	0.00567606	17.0421
[UP]	Potra2n2c5529.1	2.00375	1.0027	5.61649	0.000658097	0.0281558	11.604
[UP]	Potra2n17c30708.1	3.26375	1.70653	1.42016	0.000985843	0.0347857	10.854
[UP]	Potra2n17c30578.1	4.00541	2.00195	3.18998	0.000180596	0.0142646	14.0229
[UP]	Potra2n17c30578.2	4.00541	2.00195	3.18998	0.000180596	0.0142646	14.0229
[UP]	Potra2n7c15840.3	2.15189	1.1056	5.32076	0.00129578	0.0395628	10.3485
[UP]	Potra2n2c6238.4	14.502	3.85818	3.30158	0.00131585	0.0398618	10.3202
[UP]	Potra2n2c6238.1	14.502	3.85818	3.30158	0.00131585	0.0398618	10.3202
[UP]	Potra2n5c12433.1	6.71222	2.74679	4.53719	5.43275e-05	0.00708791	16.2908
[UP]	Potra2n5c10501.1	4.07463	2.02667	1.16543	5.95038e-07	0.000371765	24.9283
[UP]	Potra2n14c27158.1	3.21783	1.68609	5.27252	1.18205e-05	0.00257126	19.192
[UP]	Potra2n17c31261.1	9.0152	3.17236	1.22873	0.000324433	0.019988	12.9238
[UP]	Potra2n1c229.1	10.266	3.35981	2.01417	4.1429e-06	0.00150716	21.1976
[UP]	Potra2n6c13365.1	3.66006	1.87187	3.61727	0.000456365	0.0241819	12.286
[UP]	Potra2n15c29011.1	6.40554	2.67932	4.23675	8.70117e-09	2.25535e-05	33.1117
[UP]	Potra2n6c14936.1	26.0982	4.70588	8.88162	5.84265e-06	0.00176136	20.5391
[UP]	Potra2n5c12431.1	35.6958	5.15768	9.13078	0.00143393	0.0410747	10.1616
[UP]	Potra2n10c20719.1	2.54032	1.34501	4.95573	0.00149859	0.0418255	10.0803
[UP]	Potra2n14c26686.2	2.10696	1.07517	3.28511	0.00053534	0.026302	11.9884
[UP]	Potra2n1c1101.1	7.87856	2.97793	4.33887	0.00137912	0.040656	10.2335
[UP]	Potra2n5c10885.1	2.25197	1.17119	3.38189	0.000992954	0.0349527	10.8407
[UP]	Potra2n16c29841.1	5.50176	2.45989	1.74472	9.9457e-05	0.0102336	15.147
[UP]	Potra2n17c31512.1	7.21353	2.85071	5.61343	7.1794e-05	0.0086053	15.763
[UP]	Potra2n10c21407.3	6.02802	2.59168	2.72739	0.00136384	0.0405248	10.2541
[UP]	Potra2n10c21407.4	6.02802	2.59168	2.72739	0.00136384	0.0405248	10.2541
[UP]	Potra2n1c957.2	27.597	4.78644	5.67224	7.26215e-05	0.00860676	15.7413
[UP]	Potra2n1c957.1	27.597	4.78644	5.67224	7.26215e-05	0.00860676	15.7413
[UP]	Potra2n10c21861.2	5.3098	2.40866	3.05222	0.000710612	0.029198	11.4613
[UP]	Potra2n10c21861.1	5.3098	2.40866	3.05222	0.000710612	0.029198	11.4613
[UP]	Potra2n2c4176.4	2.58207	1.36853	1.35468	0.00138253	0.0406803	10.229
[UP]	Potra2n15c28174.3	10.9431	3.45194	4.43602	0.000749485	0.0301064	11.3623
[UP]	Potra2n15c28174.2	10.9431	3.45194	4.43602	0.000749485	0.0301064	11.3623
[UP]	Potra2n8c17506.1	11.1703	3.4816	1.54806	0.0006976	0.0291145	11.4956
[UP]	Potra2n15c28819.3	3.33569	1.73799	8.08761	0.00124657	0.038785	10.42
[UP]	Potra2n15c28819.1	3.33569	1.73799	8.08761	0.00124657	0.038785	10.42
[UP]	Potra2n3c7100.1	3.83093	1.9377	6.64628	0.000248273	0.0172058	13.4252
[UP]	Potra2n6c15059.1	3.64258	1.86496	4.35828	0.000755766	0.0302804	11.3468
[UP]	Potra2n16c30005.1	2.60412	1.3808	3.71771	0.000808388	0.0311044	11.2219
[UP]	Potra2n10c21408.1	2.75849	1.46388	0.951579	0.000818614	0.0313039	11.1985
[UP]	Potra2n18c32937.1	3.26025	1.70498	3.17114	7.36502e-05	0.00867929	15.7147
[UP]	Potra2n10c21306.1	12.3219	3.62315	2.94787	2.57236e-05	0.00436471	17.7103
[UP]	Potra2n4c8983.1	4.76014	2.25101	2.88643	2.43997e-05	0.00420909	17.8108
[UP]	Potra2n13c26007.3	3.06288	1.61489	2.98468	0.000184708	0.0142646	13.9806
[UP]	Potra2n456s35728.1	13.6245	3.76813	2.43265	6.70392e-05	0.00829336	15.8926
[UP]	Potra2n14c27015.1	2.25467	1.17292	2.55148	0.000183573	0.0142646	13.9922
[UP]	Potra2n15c28175.1	9.4524	3.24068	2.20891	0.000701816	0.029198	11.4844
[UP]	Potra2n5c12797.4	2.36892	1.24423	2.07798	0.00172901	0.0451155	9.81705
[UP]	Potra2n5c12797.2	2.36892	1.24423	2.07798	0.00172901	0.0451155	9.81705
[UP]	Potra2n5c12797.3	2.36892	1.24423	2.07798	0.00172901	0.0451155	9.81705
[UP]	Potra2n2c4207.1	4.26395	2.09219	5.11871	4.9246e-05	0.00664843	16.4769
[UP]	Potra2n2c5524.1	8.72213	3.12468	2.63597	0.00015683	0.0131614	14.2884
[UP]	Potra2n2c5524.2	8.72213	3.12468	2.63597	0.00015683	0.0131614	14.2884
[UP]	Potra2n11c22804.1	2.19629	1.13507	3.097	0.000485612	0.0250062	12.1701
[UP]	Potra2n11c22804.2	2.19629	1.13507	3.097	0.000485612	0.0250062	12.1701
[UP]	Potra2n4c8622.1	2.44228	1.28823	3.31453	0.00133689	0.0400755	10.2909
[UP]	Potra2n19c33766.1	4.33921	2.11743	5.3601	1.30198e-05	0.00271327	19.0076
[UP]	Potra2n7c16606.1	7.14848	2.83764	0.222898	0.000760058	0.0303739	11.3363
[UP]	Potra2n10c21401.4	2.0253	1.01814	3.23471	0.00062028	0.0274364	11.7141
[UP]	Potra2n10c21401.7	2.0253	1.01814	3.23471	0.00062028	0.0274364	11.7141
[UP]	Potra2n10c21401.6	2.0253	1.01814	3.23471	0.00062028	0.0274364	11.7141
[UP]	Potra2n7c16450.1	3.99781	1.99921	6.8478	0.000351164	0.0210502	12.7756
[UP]	Potra2n1c715.2	2.08893	1.06276	4.27834	0.000158804	0.0131729	14.2648
[UP]	Potra2n1c715.1	2.08893	1.06276	4.27834	0.000158804	0.0131729	14.2648
[UP]	Potra2n15c28426.1	3.36527	1.75072	6.04043	2.49315e-05	0.00427707	17.7698
[UP]	Potra2n18c32199.1	9.20888	3.20303	5.21895	2.33418e-06	0.00102271	22.2983
[UP]	Potra2n18c32199.2	9.20888	3.20303	5.21895	2.33418e-06	0.00102271	22.2983
[UP]	Potra2n514s35854.1	19.6821	4.29882	3.65763	0.000531255	0.026302	12.0026
[UP]	Potra2n740s36646.1	3.17078	1.66484	3.97348	1.72828e-06	0.000800966	22.8756
[UP]	Potra2n12c24461.2	3.80528	1.928	2.62207	0.000485183	0.0250062	12.1718
[UP]	Potra2n12c24461.1	3.80528	1.928	2.62207	0.000485183	0.0250062	12.1718
[UP]	Potra2n2c5251.1	4.93274	2.30239	0.822154	0.000604036	0.0272887	11.7635
[UP]	Potra2n450s35709.1	4.50929	2.1729	3.88544	6.22657e-05	0.0078594	16.0325
[UP]	Potra2n18c32195.1	4.90855	2.2953	3.64895	1.29522e-05	0.00271327	19.0175
[UP]	Potra2n18c32325.1	2.96082	1.566	3.68617	0.00173358	0.0451408	9.8122
[UP]	Potra2n18c32325.2	2.96082	1.566	3.68617	0.00173358	0.0451408	9.8122
[UP]	Potra2n9c19731.1	2.88784	1.52999	5.15008	2.19407e-05	0.00387092	18.0129
[UP]	Potra2n16c29496.1	2.75957	1.46444	0.746731	0.000854705	0.032169	11.1185
[UP]	Potra2n10c20447.4	2.72565	1.4466	4.42101	0.000396385	0.0222862	12.5492
[UP]	Potra2n10c20447.1	2.72565	1.4466	4.42101	0.000396385	0.0222862	12.5492
[UP]	Potra2n10c20447.2	2.72565	1.4466	4.42101	0.000396385	0.0222862	12.5492
[UP]	Potra2n15c28031.1	3.1906	1.67383	3.22286	1.51689e-06	0.00071365	23.1265
[UP]	Potra2n9c19388.1	6.14195	2.6187	9.23068	0.00133841	0.0400755	10.2888
[UP]	Potra2n19c34198.2	2.23008	1.1571	5.16433	0.00135932	0.0404714	10.2602
[UP]	Potra2n9c19970.1	3.77361	1.91595	7.48251	4.92065e-05	0.00664843	16.4784
[UP]	Potra2n16c30480.1	4.49413	2.16804	5.32291	0.00125538	0.0389429	10.407
[UP]	Potra2n6c14819.2	9.37743	3.22919	3.16483	7.53617e-06	0.00201729	20.0521
[UP]	Potra2n6c14819.1	9.37743	3.22919	3.16483	7.53617e-06	0.00201729	20.0521
[UP]	Potra2n3c6730.4	5.47264	2.45224	2.06903	2.94163e-05	0.0048074	17.4552
[UP]	Potra2n1c3528.1	27.8042	4.79723	7.35889	0.000472354	0.0246904	12.2218
[UP]	Potra2n16c29744.2	3.2786	1.71308	2.57124	0.00100906	0.0352883	10.8109
[UP]	Potra2n16c29744.1	3.2786	1.71308	2.57124	0.00100906	0.0352883	10.8109
[UP]	Potra2n11c23289.1	7.70961	2.94666	6.06761	6.49832e-05	0.00810358	15.9516
[UP]	Potra2n9c19559.1	4.69973	2.23258	3.99275	0.00139217	0.0407046	10.2161
[UP]	Potra2n11c23459.1	9.44871	3.24012	8.48321	0.000153066	0.0129154	14.3341
[UP]	Potra2n11c23459.3	9.44871	3.24012	8.48321	0.000153066	0.0129154	14.3341
[UP]	Potra2n11c23459.4	4.369	2.1273	5.76924	0.00162848	0.0433695	9.92727
[UP]	Potra2n10c20401.1	2.443	1.28865	4.16931	2.55327e-05	0.00435613	17.7244
[UP]	Potra2n607s36133.1	2.33743	1.22493	4.28751	0.000150814	0.0128863	14.362
[UP]	Potra2n8c18065.1	11.6431	3.5414	5.04953	8.45505e-05	0.00940995	15.4537
[UP]	Potra2n656s36299.1	6.89945	2.78648	2.66762	0.0010315	0.0357469	10.7701
[UP]	Potra2n1c831.1	6.78914	2.76323	4.3849	0.000136989	0.012103	14.5431
[UP]	Potra2n9c19438.5	3.98287	1.99381	3.83206	8.98844e-06	0.0022328	19.7152
[UP]	Potra2n19c33668.1	2.47472	1.30727	6.54346	0.00074089	0.0298771	11.3838
[UP]	Potra2n1c2154.2	2.46643	1.30242	5.83256	0.000767445	0.0305512	11.3184
[UP]	Potra2n1c2154.1	2.46643	1.30242	5.83256	0.000767445	0.0305512	11.3184
[UP]	Potra2n1c66.1	2.63095	1.39559	2.85429	1.8681e-05	0.0035348	18.3193
[UP]	Potra2n16c30385.1	4.82286	2.26989	4.03655	1.79489e-05	0.00344031	18.3954
[UP]	Potra2n1c2644.1	2.77511	1.47255	4.21774	9.72202e-05	0.0102332	15.1899
[UP]	Potra2n243s35087.1	7.76779	2.9575	4.81845	0.000650191	0.0281558	11.6265
[UP]	Potra2n1c2761.1	5.67439	2.50447	6.86293	5.302e-06	0.0016801	20.725
[UP]	Potra2n3c7899.3	2.82361	1.49754	6.23788	3.56404e-05	0.00556116	17.0905
[UP]	Potra2n1c1073.2	8.94976	3.16185	6.44901	1.84779e-09	1.14751e-05	36.1279
[UP]	Potra2n1c1073.1	8.94976	3.16185	6.44901	1.84779e-09	1.14751e-05	36.1279
[UP]	Potra2n19c33666.1	3.84683	1.94367	6.40536	7.94293e-06	0.00204957	19.9516
[UP]	Potra2n19c33666.2	3.84683	1.94367	6.40536	7.94293e-06	0.00204957	19.9516
[UP]	Potra2n7c16590.2	9.82914	3.29707	4.48588	0.000738351	0.0298771	11.3901
[UP]	Potra2n1c1813.2	2.87693	1.52453	5.79647	0.0014761	0.0414796	10.1082
[UP]	Potra2n6c14463.2	3.09244	1.62875	5.51102	0.00110622	0.0366407	10.6408
[UP]	Potra2n12c23929.1	32.6378	5.02847	2.01673	0.000265561	0.0176951	13.2989
[UP]	Potra2n1c2178.4	2.04145	1.0296	7.18624	0.000399851	0.0222862	12.5329
[UP]	Potra2n1c2178.3	2.04145	1.0296	7.18624	0.000399851	0.0222862	12.5329
[UP]	Potra2n780s36754.1	7.9843	2.99717	6.64605	0.00119885	0.0383372	10.4921
[UP]	Potra2n18c32366.6	4.48537	2.16523	4.06968	0.00126971	0.0392461	10.3861
[UP]	Potra2n5c10720.2	11.635	3.5404	4.57966	1.60622e-05	0.00316164	18.6071
[UP]	Potra2n9c19261.1	8.68639	3.11876	6.78768	0.00142856	0.0410195	10.1686
[UP]	Potra2n9c19261.2	8.68639	3.11876	6.78768	0.00142856	0.0410195	10.1686
[UP]	Potra2n18c32465.1	2.32035	1.21434	5.14062	0.00182019	0.0463269	9.72257
[UP]	Potra2n18c32465.3	2.32035	1.21434	5.14062	0.00182019	0.0463269	9.72257
[UP]	Potra2n407s35552.1	3.55204	1.82865	4.86	1.08765e-06	0.000578519	23.7664
[UP]	Potra2n780s36757.1	6.70099	2.74438	4.04893	0.00130248	0.0396115	10.339
[UP]	Potra2n2c5172.1	2.21417	1.14676	4.55213	0.0011142	0.0366495	10.6275
[UP]	Potra2n235s35074.1	3.70392	1.88905	5.26454	0.000984396	0.0347857	10.8567
[UP]	Potra2n1c853.3	2.78839	1.47943	4.24799	0.00174302	0.0451774	9.80221
[UP]	Potra2n8c18310.1	5.89928	2.56054	4.55396	0.000396734	0.0222862	12.5475
[UP]	Potra2n360s35410.1	5.2938	2.4043	2.24297	0.000743812	0.029956	11.3764
[UP]	Potra2n4c8570.5	3.49454	1.8051	6.89668	0.00141301	0.0408913	10.1887
[UP]	Potra2n4c8570.3	3.49454	1.8051	6.89668	0.00141301	0.0408913	10.1887
[UP]	Potra2n16c29728.1	15.6195	3.96527	8.98304	6.5853e-05	0.00817921	15.9264
[UP]	Potra2n6c15150.1	4.49249	2.16752	6.03341	0.000490085	0.0250702	12.153
[UP]	Potra2n6c14095.1	21.4898	4.42558	3.9117	1.09924e-06	0.000578519	23.746
[UP]	Potra2n16c29235.1	3.90601	1.9657	1.3247	9.22525e-06	0.00227344	19.6655
[UP]	Potra2n18c32369.1	8.61419	3.10672	3.13476	0.000207841	0.0155136	13.7588
[UP]	Potra2n19c33329.1	8.41028	3.07215	2.9728	2.74711e-05	0.00453725	17.5853
[UP]	Potra2n1c3964.2	2.54981	1.35039	3.81266	0.000693432	0.0290577	11.5068
[UP]	Potra2n1c3964.1	2.54981	1.35039	3.81266	0.000693432	0.0290577	11.5068
[UP]	Potra2n3c7147.2	2.59841	1.37763	3.76131	0.00168447	0.0443635	9.86506
[UP]	Potra2n3c7517.1	4.94038	2.30462	1.41821	0.000479178	0.0248812	12.195
[UP]	Potra2n8c17475.2	2.61041	1.38427	2.58899	0.00123148	0.0385469	10.4425
[UP]	Potra2n17c31518.1	19.3819	4.27664	4.82884	0.00153518	0.0425234	10.0359
[UP]	Potra2n14c27272.1	2.26403	1.17889	5.81948	0.000282619	0.0182066	13.1822
[UP]	Potra2n10c20523.2	3.99702	1.99893	4.5116	0.00144204	0.041155	10.1512
[UP]	Potra2n10c20523.1	3.99702	1.99893	4.5116	0.00144204	0.041155	10.1512
[UP]	Potra2n17c31028.1	11.1209	3.4752	0.45522	5.40877e-06	0.0016801	20.6868
[UP]	Potra2n9c19654.1	2.66803	1.41577	5.46211	0.00110023	0.0366407	10.6508
[UP]	Potra2n6c13972.1	17.3958	4.12067	4.49865	3.56464e-08	5.03116e-05	30.373
[UP]	Potra2n1c2036.1	8.21172	3.03768	3.53953	0.000234891	0.0166383	13.5291
[UP]	Potra2n19c33541.1	12.5994	3.65529	3.6357	0.00168222	0.0443417	9.86752
[UP]	Potra2n1c266.1	4.87064	2.28411	6.48312	0.000596503	0.0271407	11.7869
[UP]	Potra2n5c11089.5	2.38556	1.25433	3.47909	7.67013e-06	0.0020356	20.0184
[UP]	Potra2n4c9791.1	2.67876	1.42157	7.89246	0.000186359	0.014288	13.9639
[UP]	Potra2n11c22849.2	5.75829	2.52564	5.89984	0.000964816	0.034405	10.8939
[UP]	Potra2n11c22849.3	5.75829	2.52564	5.89984	0.000964816	0.034405	10.8939

## Sheet: IR_IM UP annotation
Potra2n1c66.1	[BLASTED, ANNOTATED]	probable polyamine transporter At3g13620	1416	1	0	98.94	2	F:GO:0022857; C:GO:0005575	F:transmembrane transporter activity; C:cellular_component	EC:7	Translocases
Potra2n1c83.1	[BLASTED, ANNOTATED]	uncharacterized protein LOC112324933	954	1	1.84e-157	94.49	1	F:GO:0043167	F:ion binding
Potra2n1c141.1	[BLASTED, ANNOTATED]	uncharacterized protein LOC7496042	1467	1	0	98.16	1	C:GO:0005886	C:plasma membrane
Potra2n1c174.1	[BLASTED, ANNOTATED]	cytokinin dehydrogenase 6-like	1593	1	0	99.81	3	P:GO:0008150; F:GO:0016491; F:GO:0043167	P:biological_process; F:oxidoreductase activity; F:ion binding	EC:1.5.99.12	Cytokinin dehydrogenase
Potra2n1c229.1	[BLASTED, ANNOTATED]	phosphatidylinositol 4-phosphate 5-kinase 6-like	2487	1	0	94.6	3	P:GO:0006629; F:GO:0016301; F:GO:0043167	P:lipid metabolic process; F:kinase activity; F:ion binding	EC:2.7.1.68	1-phosphatidylinositol-4-phosphate 5-kinase
Potra2n1c261.1	[BLASTED, ANNOTATED]	protein LNK3-like	501	1	1.47e-115	98.8	2	P:GO:0009058; P:GO:0034641	P:biosynthetic process; P:cellular nitrogen compound metabolic process
Potra2n1c266.1	[BLASTED, ANNOTATED]	probable carboxylesterase 15	1023	1	0	99.71	1	F:GO:0003674	F:molecular_function	EC:3	Hydrolases
Potra2n1c473.3	[BLASTED, ANNOTATED]	histidine kinase 3-like	3063	1	0	99.51	2	P:GO:0007165; F:GO:0016301	P:signal transduction; F:kinase activity	EC:2.7.3; EC:2.7.13.3	Transferring phosphorus-containing groups; Histidine kinase
Potra2n1c473.1	[BLASTED, ANNOTATED]	histidine kinase 3-like	3063	1	0	99.51	2	P:GO:0007165; F:GO:0016301	P:signal transduction; F:kinase activity	EC:2.7.3; EC:2.7.13.3	Transferring phosphorus-containing groups; Histidine kinase
Potra2n1c473.2	[BLASTED, ANNOTATED]	histidine kinase 3-like	3063	1	0	99.51	2	P:GO:0007165; F:GO:0016301	P:signal transduction; F:kinase activity	EC:2.7.3; EC:2.7.13.3	Transferring phosphorus-containing groups; Histidine kinase
Potra2n1c547.1	[BLASTED, ANNOTATED]	transaldolase isoform X1	1323	1	0	99.77	4	P:GO:0005975; P:GO:0006091; F:GO:0003674; C:GO:0005737	P:carbohydrate metabolic process; P:generation of precursor metabolites and energy; F:molecular_function; C:cytoplasm	EC:2.2.1.2	Transaldolase
Potra2n1c547.3	[BLASTED, ANNOTATED]	transaldolase isoform X1	1323	1	0	99.77	4	P:GO:0005975; P:GO:0006091; F:GO:0003674; C:GO:0005737	P:carbohydrate metabolic process; P:generation of precursor metabolites and energy; F:molecular_function; C:cytoplasm	EC:2.2.1.2	Transaldolase
Potra2n1c690.2	[BLASTED, ANNOTATED]	methionine gamma-lyase	1365	1	0	99.56	3	P:GO:0006520; P:GO:0006790; F:GO:0043167	P:cellular amino acid metabolic process; P:sulfur compound metabolic process; F:ion binding
Potra2n1c693.1	[BLASTED, ANNOTATED]	metal-nicotianamine transporter YSL1 isoform X1	2115	1	0	99.54	1	P:GO:0055085	P:transmembrane transport
Potra2n1c715.1	[BLASTED, ANNOTATED]	probable trehalase	1812	1	0	95.52	2	P:GO:0005975; F:GO:0016798	P:carbohydrate metabolic process; F:hydrolase activity, acting on glycosyl bonds	EC:3.2.1.28	Alpha,alpha-trehalase
Potra2n1c715.2	[BLASTED, ANNOTATED]	probable trehalase	1812	1	0	95.52	2	P:GO:0005975; F:GO:0016798	P:carbohydrate metabolic process; F:hydrolase activity, acting on glycosyl bonds	EC:3.2.1.28	Alpha,alpha-trehalase
Potra2n1c780.1	[BLASTED, ANNOTATED]	uncharacterized protein LOC118033835	2829	1	0	95.57	2	P:GO:0002376; P:GO:0006950	P:immune system process; P:response to stress
Potra2n1c780.2	[BLASTED, ANNOTATED]	uncharacterized protein LOC118033835	2829	1	0	95.57	2	P:GO:0002376; P:GO:0006950	P:immune system process; P:response to stress
Potra2n1c831.1	[BLASTED, ANNOTATED]	probable polygalacturonase	1446	1	0	98.75	2	P:GO:0005975; F:GO:0016798	P:carbohydrate metabolic process; F:hydrolase activity, acting on glycosyl bonds	EC:3.2.1.15	Endo-polygalacturonase
Potra2n1c901.2	[BLASTED, ANNOTATED]	senescence-associated family protein	795	1	0	99.62	1	C:GO:0005575	C:cellular_component
Potra2n1c1015.3	[BLASTED, ANNOTATED]	primary amine oxidase-like	888	1	0	99.31	3	P:GO:0008150; F:GO:0016491; F:GO:0043167	P:biological_process; F:oxidoreductase activity; F:ion binding	EC:1.4.3.21	Primary-amine oxidase
Potra2n1c1069.5	[BLASTED, ANNOTATED]	potassium transporter 11-like	1998	1	0	99	2	F:GO:0022857; C:GO:0005575	F:transmembrane transporter activity; C:cellular_component	EC:7	Translocases
Potra2n1c1073.2	[BLASTED, ANNOTATED]	putative glycerol-3-phosphate transporter 1	1572	1	0	99.24	2	F:GO:0022857; C:GO:0005575	F:transmembrane transporter activity; C:cellular_component	EC:7	Translocases
Potra2n1c1073.1	[BLASTED, ANNOTATED]	putative glycerol-3-phosphate transporter 1	1572	1	0	99.24	2	F:GO:0022857; C:GO:0005575	F:transmembrane transporter activity; C:cellular_component	EC:7	Translocases
Potra2n1c1101.1	[BLASTED, ANNOTATED]	methanol O-anthraniloyltransferase-like	1380	1	0	99.13	1	F:GO:0016746	F:acyltransferase activity	EC:2.3.1	Acyltransferases
Potra2n1c1271.1	[BLASTED, ANNOTATED]	purine permease 21-like isoform X3	402	1	1.14e-41	91.14	2	F:GO:0022857; C:GO:0005575	F:transmembrane transporter activity; C:cellular_component	EC:7	Translocases
Potra2n1c1383.1	[BLASTED, ANNOTATED]	WAT1-related protein At5g47470	1050	1	0	99.43	2	F:GO:0022857; C:GO:0005575	F:transmembrane transporter activity; C:cellular_component	EC:7	Translocases
Potra2n1c1471.2	[BLASTED, ANNOTATED]	hypothetical protein H0E87_026681	1656	1	0	91.65	1	F:GO:0016491	F:oxidoreductase activity	EC:1.2.1.5; EC:1.2.1.3	Aldehyde dehydrogenase (NAD(P)(+)); Aldehyde dehydrogenase (NAD(+))
Potra2n1c1471.1	[BLASTED, ANNOTATED]	hypothetical protein H0E87_026681	1656	1	0	91.65	1	F:GO:0016491	F:oxidoreductase activity	EC:1.2.1.5; EC:1.2.1.3	Aldehyde dehydrogenase (NAD(P)(+)); Aldehyde dehydrogenase (NAD(+))
Potra2n1c1481.3	[BLASTED, ANNOTATED]	probable GTP diphosphokinase RSH2, chloroplastic	2211	1	0	99.05	2	P:GO:0034641; P:GO:0044281	P:cellular nitrogen compound metabolic process; P:small molecule metabolic process
Potra2n1c1481.2	[BLASTED, ANNOTATED]	probable GTP diphosphokinase RSH2, chloroplastic	2211	1	0	99.05	2	P:GO:0034641; P:GO:0044281	P:cellular nitrogen compound metabolic process; P:small molecule metabolic process
Potra2n1c1601.1	[BLASTED, ANNOTATED]	mitochondrial arginine transporter BAC2-like	936	1	0	98.07	1	P:GO:0055085	P:transmembrane transport
Potra2n1c1813.2	[BLASTED, ANNOTATED]	uncharacterized protein LOC118040224 isoform X1	2523	1	0	95.12	1	C:GO:0005575	C:cellular_component
Potra2n1c1901.1	[BLASTED, ANNOTATED]	transcription factor SRM1-like	675	1	9.41e-157	98.66	1	F:GO:0003677	F:DNA binding
Potra2n1c2036.1	[BLASTED, ANNOTATED]	transcription factor MYB59-like isoform X2	744	1	2.43e-147	96.37	4	P:GO:0009058; P:GO:0034641; F:GO:0003677; F:GO:0003700	P:biosynthetic process; P:cellular nitrogen compound metabolic process; F:DNA binding; F:DNA-binding transcription factor activity
Potra2n1c2097.1	[BLASTED, ANNOTATED]	scarecrow-like protein 30	1974	1	0	99.09	1	C:GO:0005634	C:nucleus
Potra2n1c2154.1	[BLASTED, ANNOTATED]	hypothetical protein DKX38_024693	1209	1	2.52e-52	88.89	1	F:GO:0003674	F:molecular_function
Potra2n1c2154.2	[BLASTED, ANNOTATED]	hypothetical protein DKX38_024693	1209	1	2.52e-52	88.89	1	F:GO:0003674	F:molecular_function
Potra2n1c2178.4	[BLASTED, ANNOTATED]	non-specific phospholipase C1-like	1608	1	0	100	1	F:GO:0003674	F:molecular_function	EC:3.1	Acting on ester bonds
Potra2n1c2178.3	[BLASTED, ANNOTATED]	non-specific phospholipase C1-like	1608	1	0	100	1	F:GO:0003674	F:molecular_function	EC:3.1	Acting on ester bonds
Potra2n1c2658.1	[BLASTED, ANNOTATED]	MACPF domain-containing protein At4g24290-like	1794	1	0	99.31	3	P:GO:0006950; P:GO:0007165; P:GO:0008219	P:response to stress; P:signal transduction; P:cell death
Potra2n1c2658.2	[BLASTED, ANNOTATED]	MACPF domain-containing protein At4g24290-like	1794	1	0	99.31	3	P:GO:0006950; P:GO:0007165; P:GO:0008219	P:response to stress; P:signal transduction; P:cell death
Potra2n1c2678.2	[BLASTED, ANNOTATED]	hypothetical protein SADUNF_Sadunf16G0187600	2592	1	0	88.65	2	P:GO:0006464; F:GO:0016301	P:cellular protein modification process; F:kinase activity	EC:2.7.1	Transferring phosphorus-containing groups
Potra2n1c2761.1	[BLASTED, ANNOTATED]	probable inorganic phosphate transporter 1-5	1608	1	0	99.07	2	F:GO:0022857; C:GO:0005575	F:transmembrane transporter activity; C:cellular_component	EC:7	Translocases
Potra2n1c2826.1	[BLASTED, ANNOTATED]	glycerophosphodiester phosphodiesterase GDPD1, chloroplastic-like	1149	1	0	98.96	2	P:GO:0006629; F:GO:0003674	P:lipid metabolic process; F:molecular_function	EC:3.1.4	Acting on ester bonds
Potra2n1c2826.2	[BLASTED, ANNOTATED]	glycerophosphodiester phosphodiesterase GDPD1, chloroplastic-like	1149	1	0	98.96	2	P:GO:0006629; F:GO:0003674	P:lipid metabolic process; F:molecular_function	EC:3.1.4	Acting on ester bonds
Potra2n1c2838.1	[BLASTED, ANNOTATED]	omega-hydroxypalmitate O-feruloyl transferase-like	1581	1	0	99.57	1	F:GO:0016746	F:acyltransferase activity	EC:2.3.1	Acyltransferases
Potra2n1c2893.1	[BLASTED, ANNOTATED]	F-box/kelch-repeat protein At3g27150	1452	1	0	89.84	1	F:GO:0003674	F:molecular_function
Potra2n1c3103.2	[BLASTED, ANNOTATED]	purine permease 21-like isoform X1	1200	1	0	97.49	2	F:GO:0022857; C:GO:0005575	F:transmembrane transporter activity; C:cellular_component	EC:7	Translocases
Potra2n1c3459.1	[BLASTED, ANNOTATED]	phenolic glucoside malonyltransferase 1-like	1773	1	0	97.06	1	F:GO:0016746	F:acyltransferase activity	EC:2.3.1	Acyltransferases
Potra2n1c3528.1	[BLASTED, ANNOTATED]	NAC domain-containing protein 72-like	1035	1	0	98.84	3	P:GO:0009058; P:GO:0034641; F:GO:0003677	P:biosynthetic process; P:cellular nitrogen compound metabolic process; F:DNA binding
Potra2n1c3610.1	[BLASTED, ANNOTATED]	histone H2A.6	405	1	2.4e-60	100	3	F:GO:0003677; C:GO:0005694; C:GO:0032991	F:DNA binding; C:chromosome; C:protein-containing complex
Potra2n1c3711.1	[BLASTED, ANNOTATED]	probable glutathione S-transferase	663	1	4.53e-156	99.09	3	P:GO:0006790; P:GO:0034641; F:GO:0003674	P:sulfur compound metabolic process; P:cellular nitrogen compound metabolic process; F:molecular_function
Potra2n1c3719.1	[BLASTED, ANNOTATED]	G-type lectin S-receptor-like serine/threonine-protein kinase CES101	1182	1	8.13e-163	92.23	4	P:GO:0006464; F:GO:0016301; F:GO:0043167; C:GO:0005886	P:cellular protein modification process; F:kinase activity; F:ion binding; C:plasma membrane	EC:2.7.11.1	Non-specific serine/threonine protein kinase
Potra2n1c3890.1	[BLASTED, ANNOTATED]	hypothetical protein D5086_0000278730	2922	1	0	79.01	1	F:GO:0043167	F:ion binding
Potra2n1c3964.2	[BLASTED, ANNOTATED]	BTB/POZ domain-containing protein At1g55760	993	1	0	100	1	F:GO:0003674	F:molecular_function
Potra2n1c3964.1	[BLASTED, ANNOTATED]	BTB/POZ domain-containing protein At1g55760	993	1	0	100	1	F:GO:0003674	F:molecular_function
Potra2n1c3993.1	[BLASTED, ANNOTATED]	probable amino acid permease 7 isoform X1	2916	1	0	98.8	2	F:GO:0022857; C:GO:0005575	F:transmembrane transporter activity; C:cellular_component	EC:7	Translocases
Potra2n10c20131.1	[BLASTED, ANNOTATED]	B-box zinc finger protein 32	750	1	1.41e-153	98.8	1	F:GO:0043167	F:ion binding
Potra2n10c20261.1	[BLASTED, ANNOTATED]	ferredoxin-3, chloroplastic-like isoform X1	504	1	1.4e-107	96.93	2	P:GO:0006091; F:GO:0016491	P:generation of precursor metabolites and energy; F:oxidoreductase activity	EC:1	Oxidoreductases
Potra2n10c20369.1	[BLASTED, ANNOTATED]	uncharacterized protein ycf45	2133	1	0	99.55	2	F:GO:0016887; F:GO:0043167	F:ATP hydrolysis activity; F:ion binding
Potra2n10c20401.1	[BLASTED, ANNOTATED]	hypothetical protein D5086_0000018070	1347	1	0	96.4	3	P:GO:0006464; F:GO:0016301; F:GO:0043167	P:cellular protein modification process; F:kinase activity; F:ion binding	EC:2.7.1	Transferring phosphorus-containing groups
Potra2n10c20439.5	[BLASTED, ANNOTATED]	hypothetical protein H0E87_011809	1395	1	0	99.14	1	P:GO:0006629	P:lipid metabolic process
Potra2n10c20523.1	[BLASTED, ANNOTATED]	caffeoylshikimate esterase-like	954	1	0	99.35	1	F:GO:0003674	F:molecular_function	EC:3	Hydrolases
Potra2n10c20523.2	[BLASTED, ANNOTATED]	caffeoylshikimate esterase-like	954	1	0	99.35	1	F:GO:0003674	F:molecular_function	EC:3	Hydrolases
Potra2n10c20649.2	[BLASTED, ANNOTATED]	AT-hook motif nuclear-localized protein 15-like	1377	1	1.12e-151	99.7	1	F:GO:0003677	F:DNA binding
Potra2n10c20719.1	[BLASTED, ANNOTATED]	peroxisomal nicotinamide adenine dinucleotide carrier isoform X1	1065	1	0	93.69	1	P:GO:0055085	P:transmembrane transport
Potra2n10c20721.1	[BLASTED, ANNOTATED]	uncharacterized acetyltransferase At3g50280	1368	1	0	93.03	1	F:GO:0016746	F:acyltransferase activity	EC:2.3.1	Acyltransferases
Potra2n10c20856.1	[BLASTED, ANNOTATED]	probably inactive leucine-rich repeat receptor-like protein kinase At5g48380	2064	1	0	94.59	3	P:GO:0006464; F:GO:0016301; F:GO:0043167	P:cellular protein modification process; F:kinase activity; F:ion binding	EC:2.7.1	Transferring phosphorus-containing groups
Potra2n10c20879.1	[BLASTED, ANNOTATED]	YTH domain-containing protein ECT4-like isoform X2	1791	1	0	96.13	1	F:GO:0003723	F:RNA binding
Potra2n10c21081.1	[BLASTED, ANNOTATED]	probable protein phosphatase 2C 13	1149	1	0	99.21	2	P:GO:0006464; F:GO:0016791	P:cellular protein modification process; F:phosphatase activity	EC:3.1.3.16	Protein-serine/threonine phosphatase
Potra2n10c21093.2	[BLASTED, ANNOTATED]	galactinol synthase 2-like	978	1	0	99.38	3	P:GO:0005975; P:GO:0044281; F:GO:0016757	P:carbohydrate metabolic process; P:small molecule metabolic process; F:glycosyltransferase activity	EC:2.4.1.123	Inositol 3-alpha-galactosyltransferase
Potra2n10c21093.1	[BLASTED, ANNOTATED]	galactinol synthase 2-like	978	1	0	99.38	3	P:GO:0005975; P:GO:0044281; F:GO:0016757	P:carbohydrate metabolic process; P:small molecule metabolic process; F:glycosyltransferase activity	EC:2.4.1.123	Inositol 3-alpha-galactosyltransferase
Potra2n10c21122.1	[BLASTED, ANNOTATED]	transcription factor bHLH147-like	684	1	1.96e-97	99.12	3	P:GO:0009058; P:GO:0034641; F:GO:0003674	P:biosynthetic process; P:cellular nitrogen compound metabolic process; F:molecular_function
Potra2n10c21189.1	[BLASTED, ANNOTATED]	hypothetical protein SADUNF_Sadunf10G0105200	3000	1	0	78.35	2	F:GO:0016491; F:GO:0043167	F:oxidoreductase activity; F:ion binding	EC:1.14	Acting on paired donors, with incorporation or reduction of molecular oxygen. The oxygen incorporated need not be derived from O(2)
Potra2n10c21293.1	[BLASTED, ANNOTATED]	transcription factor HHO3-like isoform X1	1230	1	1.76e-168	90.36	4	P:GO:0009058; P:GO:0034641; F:GO:0003677; F:GO:0003700	P:biosynthetic process; P:cellular nitrogen compound metabolic process; F:DNA binding; F:DNA-binding transcription factor activity
Potra2n10c21306.1	[BLASTED, ANNOTATED]	probable carboxylesterase 6	1032	1	0	97.98	1	F:GO:0003674	F:molecular_function	EC:3	Hydrolases
Potra2n10c21319.1	[BLASTED, ANNOTATED]	protein NRT1/ PTR FAMILY 3.1	1788	1	0	96.64	2	F:GO:0022857; C:GO:0005575	F:transmembrane transporter activity; C:cellular_component	EC:7	Translocases
Potra2n10c21401.7	[BLASTED, ANNOTATED]	CDP-diacylglycerol--serine O-phosphatidyltransferase 1-like	1449	1	0	100	3	P:GO:0006629; P:GO:0009058; F:GO:0003674	P:lipid metabolic process; P:biosynthetic process; F:molecular_function	EC:2.7.8.29	L-serine-phosphatidylethanolamine phosphatidyltransferase
Potra2n10c21401.6	[BLASTED, ANNOTATED]	CDP-diacylglycerol--serine O-phosphatidyltransferase 1-like	1449	1	0	100	3	P:GO:0006629; P:GO:0009058; F:GO:0003674	P:lipid metabolic process; P:biosynthetic process; F:molecular_function	EC:2.7.8.29	L-serine-phosphatidylethanolamine phosphatidyltransferase
Potra2n10c21401.4	[BLASTED, ANNOTATED]	CDP-diacylglycerol--serine O-phosphatidyltransferase 1-like	1449	1	0	100	3	P:GO:0006629; P:GO:0009058; F:GO:0003674	P:lipid metabolic process; P:biosynthetic process; F:molecular_function	EC:2.7.8.29	L-serine-phosphatidylethanolamine phosphatidyltransferase
Potra2n10c21407.4	[BLASTED, ANNOTATED]	protein DETOXIFICATION 12-like	1449	1	0	99.38	2	F:GO:0022857; C:GO:0005575	F:transmembrane transporter activity; C:cellular_component	EC:7	Translocases
Potra2n10c21407.3	[BLASTED, ANNOTATED]	protein DETOXIFICATION 12-like	1449	1	0	99.38	2	F:GO:0022857; C:GO:0005575	F:transmembrane transporter activity; C:cellular_component	EC:7	Translocases
Potra2n10c21408.1	[BLASTED, ANNOTATED]	protein DETOXIFICATION 16 isoform X1	1521	1	0	94.96	2	F:GO:0022857; C:GO:0005575	F:transmembrane transporter activity; C:cellular_component	EC:7	Translocases
Potra2n10c21457.3	[BLASTED, ANNOTATED]	mitogen-activated protein kinase 9-like	432	1	8.75e-77	96.8	4	P:GO:0006464; P:GO:0007165; F:GO:0016301; F:GO:0043167	P:cellular protein modification process; P:signal transduction; F:kinase activity; F:ion binding	EC:2.7.11.1; EC:2.7.11.24	Non-specific serine/threonine protein kinase; Mitogen-activated protein kinase
Potra2n10c21754.1	[BLASTED, ANNOTATED]	serine/threonine receptor-like kinase NFP	1860	1	0	98.55	3	P:GO:0006464; F:GO:0016301; F:GO:0043167	P:cellular protein modification process; F:kinase activity; F:ion binding	EC:2.7.1	Transferring phosphorus-containing groups
Potra2n10c21909.1	[BLASTED, ANNOTATED]	endoplasmic reticulum metallopeptidase 1-like isoform X1	2616	1	0	99.43	1	F:GO:0008233	F:peptidase activity	EC:3.4	Acting on peptide bonds (peptidases)
Potra2n10c21909.2	[BLASTED, ANNOTATED]	endoplasmic reticulum metallopeptidase 1-like isoform X1	2616	1	0	99.43	1	F:GO:0008233	F:peptidase activity	EC:3.4	Acting on peptide bonds (peptidases)
Potra2n10c21959.1	[BLASTED, ANNOTATED]	hypothetical protein H0E87_012019	1341	1	0	97.98	1	F:GO:0016746	F:acyltransferase activity	EC:2.3.1	Acyltransferases
Potra2n10c22025.1	[BLASTED, ANNOTATED]	uncharacterized protein LOC118040871	639	1	2.6e-138	97.7	1	F:GO:0003674	F:molecular_function
Potra2n10c22025.2	[BLASTED, ANNOTATED]	uncharacterized protein LOC118040871	639	1	2.6e-138	97.7	1	F:GO:0003674	F:molecular_function
Potra2n10c22155.1	[BLASTED, ANNOTATED]	uncharacterized protein LOC118034548	2478	1	0	99.52	1	C:GO:0005575	C:cellular_component
Potra2n10c22187.2	[BLASTED, ANNOTATED]	hypothetical protein H0E87_010675	816	1	2.75e-163	89.3	5	P:GO:0006399; P:GO:0006412; P:GO:0006520; F:GO:0016874; F:GO:0043167	P:tRNA metabolic process; P:translation; P:cellular amino acid metabolic process; F:ligase activity; F:ion binding	EC:6.1.1.7	Alanine--tRNA ligase
Potra2n11c22564.2	[BLASTED, ANNOTATED]	diacylglycerol O-acyltransferase 2D	984	1	0	99.08	1	F:GO:0016746	F:acyltransferase activity	EC:2.3.1	Acyltransferases
Potra2n11c22740.2	[BLASTED, ANNOTATED]	myosin-2-like	3627	1	0	97.52	3	F:GO:0043167; C:GO:0005856; C:GO:0032991	F:ion binding; C:cytoskeleton; C:protein-containing complex	EC:3.6.1	Acting on acid anhydrides
Potra2n11c22740.3	[BLASTED, ANNOTATED]	myosin-2-like	3627	1	0	97.52	3	F:GO:0043167; C:GO:0005856; C:GO:0032991	F:ion binding; C:cytoskeleton; C:protein-containing complex	EC:3.6.1	Acting on acid anhydrides
Potra2n11c22804.1	[BLASTED, ANNOTATED]	beta-glucuronosyltransferase GlcAT14A	1260	1	0	99.52	2	F:GO:0016757; C:GO:0005575	F:glycosyltransferase activity; C:cellular_component	EC:2.4.1.17	Glucuronosyltransferase
Potra2n11c22804.2	[BLASTED, ANNOTATED]	beta-glucuronosyltransferase GlcAT14A	1260	1	0	99.52	2	F:GO:0016757; C:GO:0005575	F:glycosyltransferase activity; C:cellular_component	EC:2.4.1.17	Glucuronosyltransferase
Potra2n11c22849.2	[BLASTED, ANNOTATED]	probable aminotransferase TAT2	1254	1	0	99.28	3	P:GO:0006520; P:GO:0009058; F:GO:0043167	P:cellular amino acid metabolic process; P:biosynthetic process; F:ion binding	EC:2.6.1	Transferring nitrogenous groups
Potra2n11c22849.3	[BLASTED, ANNOTATED]	probable aminotransferase TAT2	1254	1	0	99.28	3	P:GO:0006520; P:GO:0009058; F:GO:0043167	P:cellular amino acid metabolic process; P:biosynthetic process; F:ion binding	EC:2.6.1	Transferring nitrogenous groups
Potra2n11c23213.1	[BLASTED, ANNOTATED]	CBL-interacting serine/threonine-protein kinase 12-like	1650	1	0	99.45	4	P:GO:0006464; P:GO:0007165; F:GO:0016301; F:GO:0043167	P:cellular protein modification process; P:signal transduction; F:kinase activity; F:ion binding	EC:2.7.1	Transferring phosphorus-containing groups
Potra2n11c23289.1	[BLASTED, ANNOTATED]	receptor-like protein kinase HSL1	2121	1	0	96.54	3	P:GO:0006464; F:GO:0016301; F:GO:0043167	P:cellular protein modification process; F:kinase activity; F:ion binding	EC:2.7.1	Transferring phosphorus-containing groups
Potra2n11c23371.1	[BLASTED, ANNOTATED]	dof zinc finger protein DOF1.4-like	918	1	1.21e-167	97.38	3	P:GO:0009058; P:GO:0034641; F:GO:0003677	P:biosynthetic process; P:cellular nitrogen compound metabolic process; F:DNA binding
Potra2n11c23459.3	[BLASTED, ANNOTATED]	alpha-farnesene synthase-like	1971	1	0	97.56	4	P:GO:0006629; P:GO:0009058; F:GO:0016829; F:GO:0043167	P:lipid metabolic process; P:biosynthetic process; F:lyase activity; F:ion binding	EC:4.2.3	Carbon-oxygen lyases
Potra2n11c23459.1	[BLASTED, ANNOTATED]	alpha-farnesene synthase-like	1971	1	0	97.56	4	P:GO:0006629; P:GO:0009058; F:GO:0016829; F:GO:0043167	P:lipid metabolic process; P:biosynthetic process; F:lyase activity; F:ion binding	EC:4.2.3	Carbon-oxygen lyases
Potra2n11c23459.4	[BLASTED, ANNOTATED]	alpha-farnesene synthase	792	1	6.65e-169	95.82	2	F:GO:0016829; F:GO:0043167	F:lyase activity; F:ion binding	EC:4.2.3	Carbon-oxygen lyases
Potra2n11c23524.3	[BLASTED, ANNOTATED]	tropinone reductase-like 3	771	1	3.66e-175	99.61	1	F:GO:0016491	F:oxidoreductase activity	EC:1	Oxidoreductases
Potra2n11c23666.2	[BLASTED, ANNOTATED]	protein DETOXIFICATION 40-like	1500	1	0	99.6	2	F:GO:0022857; C:GO:0005575	F:transmembrane transporter activity; C:cellular_component	EC:7	Translocases
Potra2n11c23666.1	[BLASTED, ANNOTATED]	protein DETOXIFICATION 40-like	1500	1	0	99.6	2	F:GO:0022857; C:GO:0005575	F:transmembrane transporter activity; C:cellular_component	EC:7	Translocases
Potra2n11c23667.1	[BLASTED, ANNOTATED]	protein DETOXIFICATION 40-like	1509	1	0	98.61	2	F:GO:0022857; C:GO:0005575	F:transmembrane transporter activity; C:cellular_component	EC:7	Translocases
Potra2n12c23929.1	[BLASTED, ANNOTATED]	hypothetical protein SADUNF_Sadunf12G0017600	2202	1	0	88.86	1	F:GO:0016491	F:oxidoreductase activity	EC:1.10.3	Acting on diphenols and related substances as donors
Potra2n12c23930.1	[BLASTED, ANNOTATED]	NAC domain-containing protein 100-like isoform X1	1080	1	0	98.33	3	P:GO:0009058; P:GO:0034641; F:GO:0003677	P:biosynthetic process; P:cellular nitrogen compound metabolic process; F:DNA binding
Potra2n12c23965.5	[BLASTED, ANNOTATED]	RNA polymerase sigma factor sigE, chloroplastic/mitochondrial-like	1539	1	0	99.41	3	P:GO:0009058; P:GO:0034641; F:GO:0003700	P:biosynthetic process; P:cellular nitrogen compound metabolic process; F:DNA-binding transcription factor activity
Potra2n12c23981.1	[BLASTED, ANNOTATED]	flavonol sulfotransferase-like	972	1	0	98.45	1	F:GO:0003674	F:molecular_function	EC:2.8.2	Transferring sulfur-containing groups
Potra2n12c24072.1	[BLASTED, ANNOTATED]	purple acid phosphatase 17-like	1002	1	0	98.8	1	F:GO:0016791	F:phosphatase activity	EC:3.1.3.2	Acid phosphatase
Potra2n12c24165.1	[BLASTED, ANNOTATED]	LEAF RUST 10 DISEASE-RESISTANCE LOCUS RECEPTOR-LIKE PROTEIN KINASE-like 2.1	1965	1	0	94.85	3	P:GO:0006464; F:GO:0016301; F:GO:0043167	P:cellular protein modification process; F:kinase activity; F:ion binding	EC:2.7.1	Transferring phosphorus-containing groups
Potra2n12c24318.2	[BLASTED, ANNOTATED]	protein NRT1/ PTR FAMILY 2.11-like	1761	1	0	99.32	2	F:GO:0022857; C:GO:0005575	F:transmembrane transporter activity; C:cellular_component	EC:7	Translocases
Potra2n12c24372.1	[BLASTED, ANNOTATED]	LIM domain-containing protein WLIM1-like	567	1	3.29e-134	98.93	1	F:GO:0043167	F:ion binding
Potra2n12c24461.2	[BLASTED, ANNOTATED]	hypothetical protein H0E87_019659	1041	1	0	97.55	1	F:GO:0003674	F:molecular_function	EC:3	Hydrolases
Potra2n12c24461.1	[BLASTED, ANNOTATED]	hypothetical protein H0E87_019659	1041	1	0	97.55	1	F:GO:0003674	F:molecular_function	EC:3	Hydrolases
Potra2n12c24599.1	[BLASTED, ANNOTATED]	metalloendoproteinase 3-MMP-like	1122	1	0	97.32	3	F:GO:0008233; F:GO:0043167; C:GO:0031012	F:peptidase activity; F:ion binding; C:extracellular matrix	EC:3.4.24	Acting on peptide bonds (peptidases)
Potra2n12c24798.2	[BLASTED, ANNOTATED]	hypothetical protein H0E87_019755	1161	1	0	98.69	1	F:GO:0016791	F:phosphatase activity	EC:3.1.3	Acting on ester bonds
Potra2n13c24944.5	[BLASTED, ANNOTATED]	KH domain-containing protein At3g08620-like isoform X1	852	1	0	100	1	F:GO:0003723	F:RNA binding
Potra2n13c24952.1	[BLASTED, ANNOTATED]	hypothetical protein H0E87_000519	1152	1	0	97.89	4	P:GO:0009058; P:GO:0034641; F:GO:0003677; F:GO:0003700	P:biosynthetic process; P:cellular nitrogen compound metabolic process; F:DNA binding; F:DNA-binding transcription factor activity
Potra2n13c24989.1	[BLASTED, ANNOTATED]	hypothetical protein H0E87_000278	1209	1	0	89.58	3	P:GO:0006464; F:GO:0016301; F:GO:0043167	P:cellular protein modification process; F:kinase activity; F:ion binding	EC:2.7.1	Transferring phosphorus-containing groups
Potra2n13c25296.8	[BLASTED, ANNOTATED]	putative 1-phosphatidylinositol-3-phosphate 5-kinase FAB1D isoform X3	4602	1	0	98.87	4	P:GO:0006629; F:GO:0016301; F:GO:0016887; F:GO:0043167	P:lipid metabolic process; F:kinase activity; F:ATP hydrolysis activity; F:ion binding	EC:2.7.1	Transferring phosphorus-containing groups
Potra2n13c25437.1	[BLASTED, ANNOTATED]	bark storage protein 3	990	1	0	99.68	3	P:GO:0034641; P:GO:0044281; F:GO:0003674	P:cellular nitrogen compound metabolic process; P:small molecule metabolic process; F:molecular_function
Potra2n13c25437.2	[BLASTED, ANNOTATED]	bark storage protein 3	990	1	0	99.68	3	P:GO:0034641; P:GO:0044281; F:GO:0003674	P:cellular nitrogen compound metabolic process; P:small molecule metabolic process; F:molecular_function
Potra2n13c25572.1	[BLASTED, ANNOTATED]	adenine/guanine permease AZG1-like	1626	1	0	92.75	2	F:GO:0022857; C:GO:0005575	F:transmembrane transporter activity; C:cellular_component	EC:7	Translocases
Potra2n13c25806.1	[BLASTED, ANNOTATED]	ankyrin repeat family protein	3399	1	0	89.01	1	F:GO:0003674	F:molecular_function
Potra2n13c25816.1	[BLASTED, ANNOTATED]	NAC transcription factor 47-like	1071	1	0	93.21	3	P:GO:0009058; P:GO:0034641; F:GO:0003677	P:biosynthetic process; P:cellular nitrogen compound metabolic process; F:DNA binding
Potra2n13c25921.1	[BLASTED, ANNOTATED]	histone H1-like isoform X2	573	1	2.48e-37	100	5	P:GO:0051276; P:GO:0065003; F:GO:0003677; C:GO:0005694; C:GO:0032991	P:chromosome organization; P:protein-containing complex assembly; F:DNA binding; C:chromosome; C:protein-containing complex
Potra2n13c26007.3	[BLASTED, ANNOTATED]	acyltransferase-like protein At1g54570, chloroplastic	1038	1	0	98.8	1	F:GO:0016746	F:acyltransferase activity	EC:2.3.1	Acyltransferases
Potra2n13c26038.1	[BLASTED, ANNOTATED]	gibberellin receptor GID1C	1035	1	0	99.71	1	F:GO:0003674	F:molecular_function	EC:3	Hydrolases
Potra2n13c26189.1	[BLASTED, ANNOTATED]	phospholipase D zeta 1-like isoform X1	3498	1	0	93.99	4	P:GO:0006629; P:GO:0007165; P:GO:0009058; F:GO:0003674	P:lipid metabolic process; P:signal transduction; P:biosynthetic process; F:molecular_function	EC:3.1.4.4; EC:3.1.1	Phospholipase D; Acting on ester bonds
Potra2n14c26456.4	[BLASTED, ANNOTATED]	acyl-CoA-binding domain-containing protein 3-like	1401	1	0	95.5	1	F:GO:0003674	F:molecular_function
Potra2n14c26579.1	[BLASTED, ANNOTATED]	uncharacterized protein LOC118034209	3057	1	0	90.43	1	F:GO:0003674	F:molecular_function	EC:3	Hydrolases
Potra2n14c26806.1	[BLASTED, ANNOTATED]	SPX domain-containing protein 3	780	1	1.95e-164	99.23	1	P:GO:0006950	P:response to stress
Potra2n14c27015.1	[BLASTED, ANNOTATED]	hypothetical protein D5086_0000045890	1137	1	0	89.82	3	P:GO:0006464; F:GO:0016301; F:GO:0043167	P:cellular protein modification process; F:kinase activity; F:ion binding	EC:2.7.1	Transferring phosphorus-containing groups
Potra2n14c27073.1	[BLASTED, ANNOTATED]	basic endochitinase-like	900	1	0	99.33	1	P:GO:0005975	P:carbohydrate metabolic process
Potra2n14c27093.1	[BLASTED, ANNOTATED]	protein SUPPRESSOR OF PHYA-105 1	3522	1	0	93.44	2	P:GO:0048856; F:GO:0003674	P:anatomical structure development; F:molecular_function
Potra2n14c27158.1	[BLASTED, ANNOTATED]	AAA-ATPase At2g46620-like	1377	1	0	93.65	2	F:GO:0016887; F:GO:0043167	F:ATP hydrolysis activity; F:ion binding
Potra2n14c27272.1	[BLASTED, ANNOTATED]	probable protein phosphatase 2C 49	1194	1	0	99.21	2	P:GO:0006464; F:GO:0016791	P:cellular protein modification process; F:phosphatase activity	EC:3.1.3.16	Protein-serine/threonine phosphatase
Potra2n14c27366.1	[BLASTED, ANNOTATED]	COBRA-like protein 7	1923	1	0	97.66	4	P:GO:0022607; P:GO:0030198; P:GO:0071554; C:GO:0005575	P:cellular component assembly; P:extracellular matrix organization; P:cell wall organization or biogenesis; C:cellular_component
Potra2n14c27366.2	[BLASTED, ANNOTATED]	COBRA-like protein 7	1923	1	0	97.66	4	P:GO:0022607; P:GO:0030198; P:GO:0071554; C:GO:0005575	P:cellular component assembly; P:extracellular matrix organization; P:cell wall organization or biogenesis; C:cellular_component
Potra2n15c28031.1	[BLASTED, ANNOTATED]	probable (S)-N-methylcoclaurine 3'-hydroxylase isozyme 2	1479	1	0	99.19	2	F:GO:0016491; F:GO:0043167	F:oxidoreductase activity; F:ion binding	EC:1.14	Acting on paired donors, with incorporation or reduction of molecular oxygen. The oxygen incorporated need not be derived from O(2)
Potra2n15c28161.1	[BLASTED, ANNOTATED]	ankyrin repeat-containing protein BDA1-like	1350	1	0	99.78	1	F:GO:0003674	F:molecular_function
Potra2n15c28174.3	[BLASTED, ANNOTATED]	chaperone protein ClpD, chloroplastic-like	3165	1	0	99.57	2	F:GO:0016887; F:GO:0043167	F:ATP hydrolysis activity; F:ion binding
Potra2n15c28174.2	[BLASTED, ANNOTATED]	chaperone protein ClpD, chloroplastic-like	3165	1	0	99.57	2	F:GO:0016887; F:GO:0043167	F:ATP hydrolysis activity; F:ion binding
Potra2n15c28175.1	[BLASTED, ANNOTATED]	respiratory burst oxidase homolog protein C-like	2628	1	0	99.77	3	F:GO:0016491; F:GO:0043167; C:GO:0005575	F:oxidoreductase activity; F:ion binding; C:cellular_component	EC:1.6.3; EC:1.11.1	Acting on NADH or NADPH; Acting on a peroxide as acceptor
Potra2n15c28426.1	[BLASTED, ANNOTATED]	cytochrome P450 71A1-like	1524	1	0	99.61	2	F:GO:0016491; F:GO:0043167	F:oxidoreductase activity; F:ion binding	EC:1.14	Acting on paired donors, with incorporation or reduction of molecular oxygen. The oxygen incorporated need not be derived from O(2)
Potra2n15c28431.1	[BLASTED, ANNOTATED]	cytochrome P450 71A1-like isoform X1	1542	1	0	95.56	2	F:GO:0016491; F:GO:0043167	F:oxidoreductase activity; F:ion binding	EC:1.14	Acting on paired donors, with incorporation or reduction of molecular oxygen. The oxygen incorporated need not be derived from O(2)
Potra2n15c28432.2	[BLASTED, ANNOTATED]	serine/threonine-protein kinase AFC2 isoform X1	1284	1	0	100	3	P:GO:0006464; F:GO:0016301; F:GO:0043167	P:cellular protein modification process; F:kinase activity; F:ion binding	EC:2.7.1	Transferring phosphorus-containing groups
Potra2n15c28458.2	[BLASTED, ANNOTATED]	octicosapeptide/Phox/Bem1p domain-containing family protein	534	1	7.99e-124	98.87	1	F:GO:0003674	F:molecular_function
Potra2n15c28636.1	[BLASTED, ANNOTATED]	calcium-dependent protein kinase 10-like	1689	1	0	98.75	3	P:GO:0006464; F:GO:0016301; F:GO:0043167	P:cellular protein modification process; F:kinase activity; F:ion binding	EC:2.7.1	Transferring phosphorus-containing groups
Potra2n15c28700.1	[BLASTED, ANNOTATED]	phospholipase C3	1200	1	0	99.75	2	P:GO:0006629; F:GO:0003674	P:lipid metabolic process; F:molecular_function	EC:3.1.4	Acting on ester bonds
Potra2n15c28935.2	[BLASTED, ANNOTATED]	purple acid phosphatase 17-like	1089	1	0	98.34	1	F:GO:0016791	F:phosphatase activity	EC:3.1.3.2	Acid phosphatase
Potra2n15c28940.1	[BLASTED, ANNOTATED]	mitogen-activated protein kinase kinase 9-like	867	1	0	83.13	3	P:GO:0006464; F:GO:0016301; F:GO:0043167	P:cellular protein modification process; F:kinase activity; F:ion binding	EC:2.7.1	Transferring phosphorus-containing groups
Potra2n15c29011.1	[BLASTED, ANNOTATED]	RNA polymerase sigma factor sigE, chloroplastic/mitochondrial-like	1641	1	0	100	3	P:GO:0009058; P:GO:0034641; F:GO:0003700	P:biosynthetic process; P:cellular nitrogen compound metabolic process; F:DNA-binding transcription factor activity
Potra2n15c29052.1	[BLASTED, ANNOTATED]	protein phosphatase 2C 51-like	1071	1	0	96.63	1	F:GO:0016791	F:phosphatase activity	EC:3.1.3	Acting on ester bonds
Potra2n15c29181.1	[BLASTED, ANNOTATED]	L-type lectin-domain containing receptor kinase VIII.1-like	2073	1	0	99.25	3	P:GO:0006464; F:GO:0016301; F:GO:0043167	P:cellular protein modification process; F:kinase activity; F:ion binding	EC:2.7.1	Transferring phosphorus-containing groups
Potra2n15c29199.2	[BLASTED, ANNOTATED]	protein DOWNY MILDEW RESISTANCE 6	1176	1	0	86.19	1	F:GO:0016491	F:oxidoreductase activity	EC:1	Oxidoreductases
Potra2n15c29199.1	[BLASTED, ANNOTATED]	protein DOWNY MILDEW RESISTANCE 6	1176	1	0	86.19	1	F:GO:0016491	F:oxidoreductase activity	EC:1	Oxidoreductases
Potra2n15c29203.1	[BLASTED, ANNOTATED]	hypothetical protein SADUNF_Sadunf15G0001900	741	1	8.71e-125	82.98	2	P:GO:0002376; P:GO:0006950	P:immune system process; P:response to stress
Potra2n16c29429.1	[BLASTED, ANNOTATED]	7-deoxyloganetin glucosyltransferase-like	1362	1	0	99.56	1	F:GO:0016757	F:glycosyltransferase activity	EC:2.4	Glycosyltransferases
Potra2n16c29496.1	[BLASTED, ANNOTATED]	TMV resistance protein N-like isoform X3	2514	1	0	95.78	1	F:GO:0043167	F:ion binding
Potra2n16c29728.1	[BLASTED, ANNOTATED]	probable galactinol--sucrose galactosyltransferase 2	2109	1	0	99.84	1	F:GO:0003674	F:molecular_function
Potra2n16c29744.1	[BLASTED, ANNOTATED]	hypothetical protein POPTR_016G056100	1299	1	0	92.21	1	C:GO:0005575	C:cellular_component
Potra2n16c29744.2	[BLASTED, ANNOTATED]	hypothetical protein POPTR_016G056100	1299	1	0	92.21	1	C:GO:0005575	C:cellular_component
Potra2n16c29881.4	[BLASTED, ANNOTATED]	digalactosyldiacylglycerol synthase 1, chloroplastic-like	2382	1	0	99.74	1	F:GO:0016757	F:glycosyltransferase activity	EC:2.4.1.241	Digalactosyldiacylglycerol synthase
Potra2n16c29881.2	[BLASTED, ANNOTATED]	digalactosyldiacylglycerol synthase 1, chloroplastic-like	2382	1	0	99.74	1	F:GO:0016757	F:glycosyltransferase activity	EC:2.4.1.241	Digalactosyldiacylglycerol synthase
Potra2n16c29881.5	[BLASTED, ANNOTATED]	digalactosyldiacylglycerol synthase 1, chloroplastic-like	2382	1	0	99.74	1	F:GO:0016757	F:glycosyltransferase activity	EC:2.4.1.241	Digalactosyldiacylglycerol synthase
Potra2n16c30005.1	[BLASTED, ANNOTATED]	protein ALUMINUM SENSITIVE 3	840	1	0	97.85	2	P:GO:0008150; C:GO:0005886	P:biological_process; C:plasma membrane
Potra2n16c30080.1	[BLASTED, ANNOTATED]	plasma membrane intrinsic protein 2;7	858	1	0	100	2	F:GO:0022857; C:GO:0005575	F:transmembrane transporter activity; C:cellular_component	EC:7	Translocases
Potra2n16c30238.1	[BLASTED, ANNOTATED]	uncharacterized protein LOC118037440	690	1	7.66e-131	99.13	1	F:GO:0043167	F:ion binding
Potra2n16c30279.2	[BLASTED, ANNOTATED]	sulfoquinovosyl transferase SQD2-like isoform X2	1290	1	0	99.77	1	F:GO:0016757	F:glycosyltransferase activity	EC:2.4	Glycosyltransferases
Potra2n16c30332.2	[BLASTED, ANNOTATED]	uncharacterized protein LOC118037436 isoform X1	3267	1	0	95.43	1	F:GO:0003674	F:molecular_function
Potra2n16c30335.2	[BLASTED, ANNOTATED]	phosphoinositide phosphatase SAC8 isoform X1	1878	1	0	95.38	1	F:GO:0016791	F:phosphatase activity	EC:3.1.3	Acting on ester bonds
Potra2n16c30356.1	[BLASTED, ANNOTATED]	hypothetical protein H0E87_004810	606	1	2.06e-67	72.45	1	F:GO:0003674	F:molecular_function
Potra2n16c30385.1	[BLASTED, ANNOTATED]	lectin-domain containing receptor kinase VI.3	948	1	2.29e-132	91.03	1	F:GO:0003674	F:molecular_function
Potra2n16c30480.1	[BLASTED, ANNOTATED]	CBL-interacting serine/threonine-protein kinase 14	1419	1	0	98.6	4	P:GO:0006464; P:GO:0007165; F:GO:0016301; F:GO:0043167	P:cellular protein modification process; P:signal transduction; F:kinase activity; F:ion binding	EC:2.7.1	Transferring phosphorus-containing groups
Potra2n16c30500.2	[BLASTED, ANNOTATED]	probable serine/threonine-protein kinase PBL1	1653	1	0	99.17	3	P:GO:0006464; F:GO:0016301; F:GO:0043167	P:cellular protein modification process; F:kinase activity; F:ion binding	EC:2.7.1	Transferring phosphorus-containing groups
Potra2n16c30500.3	[BLASTED, ANNOTATED]	probable serine/threonine-protein kinase PBL1	1653	1	0	99.17	3	P:GO:0006464; F:GO:0016301; F:GO:0043167	P:cellular protein modification process; F:kinase activity; F:ion binding	EC:2.7.1	Transferring phosphorus-containing groups
Potra2n17c30611.1	[BLASTED, ANNOTATED]	UDP-glycosyltransferase 88A1	555	1	3.07e-68	98.39	2	P:GO:0009058; F:GO:0016757	P:biosynthetic process; F:glycosyltransferase activity	EC:2.4.1.115	Anthocyanidin 3-O-glucosyltransferase
Potra2n17c30708.1	[BLASTED, ANNOTATED]	silicon efflux transporter LSI2-like	606	1	1.42e-116	85.65	2	P:GO:0055085; C:GO:0005575	P:transmembrane transport; C:cellular_component
Potra2n17c30710.1	[BLASTED, ANNOTATED]	cold-responsive protein kinase 1	1509	1	0	94.97	4	P:GO:0006464; F:GO:0016301; F:GO:0043167; C:GO:0005886	P:cellular protein modification process; F:kinase activity; F:ion binding; C:plasma membrane	EC:2.7.1	Transferring phosphorus-containing groups
Potra2n17c30961.1	[BLASTED, ANNOTATED]	hypothetical protein D5086_0000183390	1914	1	0	99	1	F:GO:0043167	F:ion binding
Potra2n17c31028.1	[BLASTED, ANNOTATED]	GDSL esterase/lipase 7-like	1038	1	0	99.71	1	F:GO:0003674	F:molecular_function	EC:3.1	Acting on ester bonds
Potra2n17c31030.2	[BLASTED, ANNOTATED]	UDP-glycosyltransferase 75C1-like	1638	1	0	98.66	1	F:GO:0016757	F:glycosyltransferase activity	EC:2.4	Glycosyltransferases
Potra2n17c31393.4	[BLASTED, ANNOTATED]	glycerophosphodiester phosphodiesterase GDPD1, chloroplastic-like	1131	1	0	99.2	2	P:GO:0006629; F:GO:0003674	P:lipid metabolic process; F:molecular_function	EC:3.1.4	Acting on ester bonds
Potra2n17c31393.3	[BLASTED, ANNOTATED]	glycerophosphodiester phosphodiesterase GDPD1, chloroplastic-like	1131	1	0	99.2	2	P:GO:0006629; F:GO:0003674	P:lipid metabolic process; F:molecular_function	EC:3.1.4	Acting on ester bonds
Potra2n17c31393.2	[BLASTED, ANNOTATED]	glycerophosphodiester phosphodiesterase GDPD1, chloroplastic-like	1131	1	0	99.2	2	P:GO:0006629; F:GO:0003674	P:lipid metabolic process; F:molecular_function	EC:3.1.4	Acting on ester bonds
Potra2n17c31393.1	[BLASTED, ANNOTATED]	glycerophosphodiester phosphodiesterase GDPD1, chloroplastic-like	1131	1	0	99.2	2	P:GO:0006629; F:GO:0003674	P:lipid metabolic process; F:molecular_function	EC:3.1.4	Acting on ester bonds
Potra2n17c31507.1	[BLASTED, ANNOTATED]	uncharacterized protein LOC118048718	1164	1	0	97.93	1	P:GO:0006464	P:cellular protein modification process
Potra2n17c31512.1	[BLASTED, ANNOTATED]	7-deoxyloganetin glucosyltransferase-like isoform X1	1449	1	0	98.96	1	F:GO:0016757	F:glycosyltransferase activity	EC:2.4	Glycosyltransferases
Potra2n17c31518.1	[BLASTED, ANNOTATED]	7-deoxyloganetin glucosyltransferase-like isoform X1	1227	1	0	99.15	1	F:GO:0016757	F:glycosyltransferase activity	EC:2.4	Glycosyltransferases
Potra2n17c31719.1	[BLASTED, ANNOTATED]	raffinose synthase family protein	2358	1	0	98.6	1	F:GO:0003674	F:molecular_function
Potra2n17c31719.2	[BLASTED, ANNOTATED]	raffinose synthase family protein	2358	1	0	98.6	1	F:GO:0003674	F:molecular_function
Potra2n17c31813.3	[BLASTED, ANNOTATED]	probable aminotransferase TAT2	1221	1	0	99.75	3	P:GO:0006520; P:GO:0009058; F:GO:0043167	P:cellular amino acid metabolic process; P:biosynthetic process; F:ion binding	EC:2.6.1	Transferring nitrogenous groups
Potra2n18c31962.1	[BLASTED, ANNOTATED]	beta-amyrin 28-monooxygenase-like	1458	1	0	99.79	2	F:GO:0016491; F:GO:0043167	F:oxidoreductase activity; F:ion binding	EC:1.14	Acting on paired donors, with incorporation or reduction of molecular oxygen. The oxygen incorporated need not be derived from O(2)
Potra2n18c32067.1	[BLASTED, ANNOTATED]	hypothetical protein H0E87_017945	744	1	5.88e-179	99.19	1	F:GO:0003674	F:molecular_function
Potra2n18c32121.1	[BLASTED, ANNOTATED]	SPX domain-containing protein 1-like	969	1	0	93.17	1	P:GO:0006950	P:response to stress
Potra2n18c32121.2	[BLASTED, ANNOTATED]	SPX domain-containing protein 1-like	906	1	0	99.67	1	P:GO:0006950	P:response to stress
Potra2n18c32199.2	[BLASTED, ANNOTATED]	monogalactosyldiacylglycerol synthase 2, chloroplastic-like isoform X1	1419	1	0	93.21	3	P:GO:0006629; P:GO:0009058; F:GO:0016757	P:lipid metabolic process; P:biosynthetic process; F:glycosyltransferase activity	EC:2.4.1	Glycosyltransferases
Potra2n18c32199.1	[BLASTED, ANNOTATED]	monogalactosyldiacylglycerol synthase 2, chloroplastic-like isoform X1	1419	1	0	93.21	3	P:GO:0006629; P:GO:0009058; F:GO:0016757	P:lipid metabolic process; P:biosynthetic process; F:glycosyltransferase activity	EC:2.4.1	Glycosyltransferases
Potra2n18c32211.1	[BLASTED, ANNOTATED]	Codeine O-demethylase	1815	1	0	70.65	1	F:GO:0016491	F:oxidoreductase activity	EC:1	Oxidoreductases
Potra2n18c32244.3	[BLASTED, ANNOTATED]	uncharacterized protein D5086_0000214350	4161	1	0	98	3	P:GO:0006464; F:GO:0016301; F:GO:0043167	P:cellular protein modification process; F:kinase activity; F:ion binding	EC:2.7.1	Transferring phosphorus-containing groups
Potra2n18c32325.1	[BLASTED, ANNOTATED]	hypothetical protein	1293	1	0	98.37	1	F:GO:0016746	F:acyltransferase activity	EC:2.3.1	Acyltransferases
Potra2n18c32325.2	[BLASTED, ANNOTATED]	hypothetical protein	1293	1	0	98.37	1	F:GO:0016746	F:acyltransferase activity	EC:2.3.1	Acyltransferases
Potra2n18c32366.6	[BLASTED, ANNOTATED]	cinnamoyl-CoA reductase-like SNL6	1146	1	0	97.07	1	F:GO:0003674	F:molecular_function
Potra2n18c32433.4	[BLASTED, ANNOTATED]	uncharacterized protein LOC118033225 isoform X1	3327	1	0	99.37	3	P:GO:0006464; F:GO:0016301; F:GO:0043167	P:cellular protein modification process; F:kinase activity; F:ion binding	EC:2.7.1	Transferring phosphorus-containing groups
Potra2n18c32436.2	[BLASTED, ANNOTATED]	calmodulin-binding protein 60 B-like	2073	1	0	97.68	1	F:GO:0003674	F:molecular_function
Potra2n18c32458.1	[BLASTED, ANNOTATED]	Histone H4	558	1	1.58e-53	87.13	1	F:GO:0003677	F:DNA binding
Potra2n18c32465.3	[BLASTED, ANNOTATED]	NADPH--cytochrome P450 reductase-like	2193	1	0	97.26	2	F:GO:0016491; F:GO:0043167	F:oxidoreductase activity; F:ion binding	EC:1.6.2.4	NADPH--hemoprotein reductase
Potra2n18c32465.1	[BLASTED, ANNOTATED]	NADPH--cytochrome P450 reductase-like	2193	1	0	97.26	2	F:GO:0016491; F:GO:0043167	F:oxidoreductase activity; F:ion binding	EC:1.6.2.4	NADPH--hemoprotein reductase
Potra2n18c32558.2	[BLASTED, ANNOTATED]	probable plastidic glucose transporter 2	1470	1	0	99.59	2	F:GO:0022857; C:GO:0005575	F:transmembrane transporter activity; C:cellular_component	EC:7	Translocases
Potra2n18c32558.1	[BLASTED, ANNOTATED]	probable plastidic glucose transporter 2	1470	1	0	99.59	2	F:GO:0022857; C:GO:0005575	F:transmembrane transporter activity; C:cellular_component	EC:7	Translocases
Potra2n18c32575.3	[BLASTED, ANNOTATED]	probable chlorophyll(ide) b reductase NYC1, chloroplastic	975	1	0	98.71	1	F:GO:0016491	F:oxidoreductase activity	EC:1	Oxidoreductases
Potra2n18c32877.1	[BLASTED, ANNOTATED]	probable glycosyltransferase At5g03795	2124	1	0	97.88	3	P:GO:0006464; P:GO:0009058; F:GO:0016757	P:cellular protein modification process; P:biosynthetic process; F:glycosyltransferase activity	EC:2.4	Glycosyltransferases
Potra2n18c32877.3	[BLASTED, ANNOTATED]	probable glycosyltransferase At5g03795	2124	1	0	97.88	3	P:GO:0006464; P:GO:0009058; F:GO:0016757	P:cellular protein modification process; P:biosynthetic process; F:glycosyltransferase activity	EC:2.4	Glycosyltransferases
Potra2n18c32937.1	[BLASTED, ANNOTATED]	potassium channel KAT3	1902	1	0	99.21	2	F:GO:0022857; C:GO:0005575	F:transmembrane transporter activity; C:cellular_component	EC:7	Translocases
Potra2n18c33009.1	[BLASTED, ANNOTATED]	SPX domain-containing protein 1-like	852	1	0	99.65	1	P:GO:0006950	P:response to stress
Potra2n19c33329.1	[BLASTED, ANNOTATED]	wound-responsive protein GWIN3-like	627	1	5.75e-150	99.52	1	F:GO:0030234	F:enzyme regulator activity
Potra2n19c33330.1	[BLASTED, ANNOTATED]	kunitz trypsin inhibitor TI3	387	1	1.54e-50	80.37	1	F:GO:0030234	F:enzyme regulator activity
Potra2n19c33541.1	[BLASTED, ANNOTATED]	endochitinase EP3-like	825	1	7.08e-175	99.27	4	P:GO:0005975; P:GO:0009056; P:GO:0071554; F:GO:0016798	P:carbohydrate metabolic process; P:catabolic process; P:cell wall organization or biogenesis; F:hydrolase activity, acting on glycosyl bonds	EC:3.2.1.14	Chitinase
Potra2n19c33666.1	[BLASTED, ANNOTATED]	patellin-3-like	1869	1	0	100	1	F:GO:0008289	F:lipid binding
Potra2n19c33666.2	[BLASTED, ANNOTATED]	patellin-3-like	1869	1	0	100	1	F:GO:0008289	F:lipid binding
Potra2n19c33668.1	[BLASTED, ANNOTATED]	patellin-3-like	1788	1	0	99.26	1	F:GO:0008289	F:lipid binding
Potra2n19c33970.1	[BLASTED, ANNOTATED]	4-coumarate--CoA ligase family protein 4	1791	1	0	96.48	1	F:GO:0016874	F:ligase activity	EC:6	Ligases
Potra2n19c34025.1	[BLASTED, ANNOTATED]	protein PNS1-like	1374	1	0	98.25	1	F:GO:0022857	F:transmembrane transporter activity	EC:7	Translocases
Potra2n19c34028.1	[BLASTED, ANNOTATED]	protein PNS1-like	1365	1	0	99.12	1	F:GO:0022857	F:transmembrane transporter activity	EC:7	Translocases
Potra2n19c34128.2	[BLASTED, ANNOTATED]	NAC transcription factor 47-like	1113	1	0	97.03	3	P:GO:0009058; P:GO:0034641; F:GO:0003677	P:biosynthetic process; P:cellular nitrogen compound metabolic process; F:DNA binding
Potra2n19c34198.2	[BLASTED, ANNOTATED]	myb family transcription factor family protein	1356	1	0	98.45	2	F:GO:0003677; F:GO:0003700	F:DNA binding; F:DNA-binding transcription factor activity
Potra2n2c4207.1	[BLASTED, ANNOTATED]	purple acid phosphatase 15 isoform X1	1680	1	0	98.75	2	F:GO:0016791; F:GO:0043167	F:phosphatase activity; F:ion binding	EC:3.1.3.2	Acid phosphatase
Potra2n2c4401.1	[BLASTED, ANNOTATED]	GID1b	1035	1	0	100	1	F:GO:0003674	F:molecular_function	EC:3	Hydrolases
Potra2n2c4406.1	[BLASTED, ANNOTATED]	ankyrin repeat domain-containing protein 50-like	1437	1	0	98.95	1	F:GO:0003674	F:molecular_function
Potra2n2c4435.1	[BLASTED, ANNOTATED]	probable WRKY transcription factor 31	1008	1	1.96e-72	98.76	4	P:GO:0009058; P:GO:0034641; F:GO:0003677; F:GO:0003700	P:biosynthetic process; P:cellular nitrogen compound metabolic process; F:DNA binding; F:DNA-binding transcription factor activity
Potra2n2c4616.1	[BLASTED, ANNOTATED]	phospholipase A1 PLIP2, chloroplastic-like	2184	1	0	98.9	2	P:GO:0006629; F:GO:0003674	P:lipid metabolic process; F:molecular_function	EC:3.1.1.32; EC:3.1.1.1	Phospholipase A(1); Carboxylesterase
Potra2n2c4616.2	[BLASTED, ANNOTATED]	phospholipase A1 PLIP2, chloroplastic-like	2184	1	0	98.9	2	P:GO:0006629; F:GO:0003674	P:lipid metabolic process; F:molecular_function	EC:3.1.1.32; EC:3.1.1.1	Phospholipase A(1); Carboxylesterase
Potra2n2c4616.3	[BLASTED, ANNOTATED]	phospholipase A1 PLIP2, chloroplastic-like	2184	1	0	98.9	2	P:GO:0006629; F:GO:0003674	P:lipid metabolic process; F:molecular_function	EC:3.1.1.32; EC:3.1.1.1	Phospholipase A(1); Carboxylesterase
Potra2n2c4707.1	[BLASTED, ANNOTATED]	two-pore potassium channel 5-like	1140	1	0	98.94	2	F:GO:0022857; C:GO:0005575	F:transmembrane transporter activity; C:cellular_component	EC:7	Translocases
Potra2n2c4707.2	[BLASTED, ANNOTATED]	two-pore potassium channel 5-like	1140	1	0	98.94	2	F:GO:0022857; C:GO:0005575	F:transmembrane transporter activity; C:cellular_component	EC:7	Translocases
Potra2n2c4775.1	[BLASTED, ANNOTATED]	two-component response regulator-like APRR5 isoform X1	2061	1	0	97.16	2	P:GO:0007165; F:GO:0003674	P:signal transduction; F:molecular_function
Potra2n2c4775.2	[BLASTED, ANNOTATED]	two-component response regulator-like APRR5 isoform X1	2061	1	0	97.16	2	P:GO:0007165; F:GO:0003674	P:signal transduction; F:molecular_function
Potra2n2c4807.4	[BLASTED, ANNOTATED]	homeobox-leucine zipper protein ATHB-12-like	717	1	1.4e-153	99.16	3	P:GO:0009058; P:GO:0034641; F:GO:0003677	P:biosynthetic process; P:cellular nitrogen compound metabolic process; F:DNA binding
Potra2n2c4831.1	[BLASTED, ANNOTATED]	hypothetical protein H0E87_012766	2382	1	0	93.21	1	F:GO:0003674	F:molecular_function
Potra2n2c4901.3	[BLASTED, ANNOTATED]	common plant regulatory factor 1 isoform X2	1215	1	0	98.27	4	P:GO:0009058; P:GO:0034641; F:GO:0003677; F:GO:0003700	P:biosynthetic process; P:cellular nitrogen compound metabolic process; F:DNA binding; F:DNA-binding transcription factor activity
Potra2n2c4999.1	[BLASTED, ANNOTATED]	(+)-neomenthol dehydrogenase	570	1	6.6e-127	96.28	1	F:GO:0016491	F:oxidoreductase activity	EC:1	Oxidoreductases
Potra2n2c5251.1	[BLASTED, ANNOTATED]	hypothetical protein H0E87_012981	1053	1	0	96.45	1	F:GO:0003674	F:molecular_function
Potra2n2c5434.3	[BLASTED, ANNOTATED]	phosphoglycerate mutase-like protein 1 isoform X1	1074	1	0	94.96	2	F:GO:0016853; C:GO:0005737	F:isomerase activity; C:cytoplasm	EC:5.4.2	Intramolecular transferases
Potra2n2c5464.1	[BLASTED, ANNOTATED]	AT-hook motif nuclear-localized protein 17	915	1	4.08e-144	99.32	1	F:GO:0003677	F:DNA binding
Potra2n2c5524.2	[BLASTED, ANNOTATED]	uncharacterized protein LOC118031620	2034	1	0	97.49	1	F:GO:0003674	F:molecular_function
Potra2n2c5524.1	[BLASTED, ANNOTATED]	uncharacterized protein LOC118031620	2034	1	0	97.49	1	F:GO:0003674	F:molecular_function
Potra2n2c5529.1	[BLASTED, ANNOTATED]	probable protein phosphatase 2C 9	852	1	0	100	2	P:GO:0006464; F:GO:0016791	P:cellular protein modification process; F:phosphatase activity	EC:3.1.3.16	Protein-serine/threonine phosphatase
Potra2n2c5554.1	[BLASTED, ANNOTATED]	ethylene-responsive transcription factor RAP2-13-like	1008	1	1.07e-161	97.06	4	P:GO:0009058; P:GO:0034641; F:GO:0003677; F:GO:0003700	P:biosynthetic process; P:cellular nitrogen compound metabolic process; F:DNA binding; F:DNA-binding transcription factor activity
Potra2n2c5560.1	[BLASTED, ANNOTATED]	phosphatidylinositol transfer protein 3	1059	1	0	99.72	3	P:GO:0006810; P:GO:0061024; F:GO:0003674	P:transport; P:membrane organization; F:molecular_function	EC:7	Translocases
Potra2n2c5560.2	[BLASTED, ANNOTATED]	phosphatidylinositol transfer protein 3	1059	1	0	99.72	3	P:GO:0006810; P:GO:0061024; F:GO:0003674	P:transport; P:membrane organization; F:molecular_function	EC:7	Translocases
Potra2n2c5596.2	[BLASTED, ANNOTATED]	galactosyltransferase family protein	1320	1	0	99.32	4	P:GO:0006464; P:GO:0009058; F:GO:0016757; C:GO:0005575	P:cellular protein modification process; P:biosynthetic process; F:glycosyltransferase activity; C:cellular_component	EC:2.4.1	Glycosyltransferases
Potra2n2c5671.1	[BLASTED, ANNOTATED]	IAA-amino acid hydrolase ILR1-like 6	1434	1	0	99.78	2	P:GO:0008150; F:GO:0003674	P:biological_process; F:molecular_function	EC:3	Hydrolases
Potra2n2c5736.1	[BLASTED, ANNOTATED]	2-oxoisovalerate dehydrogenase subunit alpha 1, mitochondrial-like	1542	1	0	96.5	1	F:GO:0016491	F:oxidoreductase activity	EC:1.2.4	Acting on the aldehyde or oxo group of donors
Potra2n2c5738.1	[BLASTED, ANNOTATED]	F-box protein SKP2A-like isoform X1	1134	1	0	98.67	1	F:GO:0003674	F:molecular_function
Potra2n2c5926.1	[BLASTED, ANNOTATED]	reticulon-like protein B8	744	1	1.39e-162	98.38	1	C:GO:0005783	C:endoplasmic reticulum
Potra2n2c5926.4	[BLASTED, ANNOTATED]	reticulon-like protein B8	744	1	1.39e-162	98.38	1	C:GO:0005783	C:endoplasmic reticulum
Potra2n2c5997.1	[BLASTED, ANNOTATED]	hypothetical protein D5086_0000008440	6507	1	0	94.39	1	F:GO:0008092	F:cytoskeletal protein binding
Potra2n2c6056.3	[BLASTED, ANNOTATED]	histone H1.2-like	861	1	6.94e-52	99.19	5	P:GO:0051276; P:GO:0065003; F:GO:0003677; C:GO:0005694; C:GO:0032991	P:chromosome organization; P:protein-containing complex assembly; F:DNA binding; C:chromosome; C:protein-containing complex
Potra2n2c6090.1	[BLASTED, ANNOTATED]	hypothetical protein H0E87_014304	705	1	1.95e-113	99.55	5	P:GO:0007165; P:GO:0009058; P:GO:0034641; F:GO:0003677; F:GO:0003700	P:signal transduction; P:biosynthetic process; P:cellular nitrogen compound metabolic process; F:DNA binding; F:DNA-binding transcription factor activity
Potra2n2c6142.1	[BLASTED, ANNOTATED]	glucose-1-phosphate adenylyltransferase large subunit, chloroplastic/amyloplastic-like	1650	1	0	94.91	4	P:GO:0005975; P:GO:0006091; P:GO:0009058; F:GO:0016779	P:carbohydrate metabolic process; P:generation of precursor metabolites and energy; P:biosynthetic process; F:nucleotidyltransferase activity	EC:2.7.7.27	Glucose-1-phosphate adenylyltransferase
Potra2n2c6142.3	[BLASTED, ANNOTATED]	glucose-1-phosphate adenylyltransferase large subunit, chloroplastic/amyloplastic-like	1650	1	0	94.91	4	P:GO:0005975; P:GO:0006091; P:GO:0009058; F:GO:0016779	P:carbohydrate metabolic process; P:generation of precursor metabolites and energy; P:biosynthetic process; F:nucleotidyltransferase activity	EC:2.7.7.27	Glucose-1-phosphate adenylyltransferase
Potra2n2c6144.2	[BLASTED, ANNOTATED]	uncharacterized protein LOC118052797	1014	1	0	98.91	1	C:GO:0005575	C:cellular_component
Potra2n2c6179.4	[BLASTED, ANNOTATED]	purple acid phosphatase 2-like isoform X1	1467	1	0	99.59	2	F:GO:0016791; F:GO:0043167	F:phosphatase activity; F:ion binding	EC:3.1.3.2	Acid phosphatase
Potra2n2c6207.1	[BLASTED, ANNOTATED]	cytochrome P450 83B1-like	1542	1	0	98.83	2	F:GO:0016491; F:GO:0043167	F:oxidoreductase activity; F:ion binding	EC:1.14	Acting on paired donors, with incorporation or reduction of molecular oxygen. The oxygen incorporated need not be derived from O(2)
Potra2n2c6208.3	[BLASTED, ANNOTATED]	cytochrome P450 83B1-like	1470	1	0	96.29	2	F:GO:0016491; F:GO:0043167	F:oxidoreductase activity; F:ion binding	EC:1.14	Acting on paired donors, with incorporation or reduction of molecular oxygen. The oxygen incorporated need not be derived from O(2)
Potra2n2c6208.4	[BLASTED, ANNOTATED]	cytochrome P450 83B1-like	1515	1	0	99.18	2	F:GO:0016491; F:GO:0043167	F:oxidoreductase activity; F:ion binding	EC:1.14	Acting on paired donors, with incorporation or reduction of molecular oxygen. The oxygen incorporated need not be derived from O(2)
Potra2n2c6383.1	[BLASTED, ANNOTATED]	MDIS1-interacting receptor like kinase 2-like	2265	1	0	85.37	3	P:GO:0006464; F:GO:0016301; F:GO:0043167	P:cellular protein modification process; F:kinase activity; F:ion binding	EC:2.7.1	Transferring phosphorus-containing groups
Potra2n2c6386.1	[BLASTED, ANNOTATED]	probable leucine-rich repeat receptor-like protein kinase At1g35710	2670	1	0	96.76	3	P:GO:0006464; F:GO:0016301; F:GO:0043167	P:cellular protein modification process; F:kinase activity; F:ion binding	EC:2.7.1	Transferring phosphorus-containing groups
Potra2n2c6418.1	[BLASTED, ANNOTATED]	cinnamoyl-CoA reductase 1-like	963	1	0	99.38	1	F:GO:0003674	F:molecular_function
Potra2n2c6418.2	[BLASTED, ANNOTATED]	cinnamoyl-CoA reductase 1-like	963	1	0	99.38	1	F:GO:0003674	F:molecular_function
Potra2n2c6418.3	[BLASTED, ANNOTATED]	cinnamoyl-CoA reductase 1-like	963	1	0	99.38	1	F:GO:0003674	F:molecular_function
Potra2n2c6422.1	[BLASTED, ANNOTATED]	AT-hook motif nuclear-localized protein 25-like isoform X2	789	1	3.93e-115	99.24	1	F:GO:0003677	F:DNA binding
Potra2n3c6474.4	[BLASTED, ANNOTATED]	hypothetical protein H0E87_029551	1305	1	0	97.46	1	F:GO:0003674	F:molecular_function
Potra2n3c6540.1	[BLASTED, ANNOTATED]	E3 ubiquitin-protein ligase SINAT2-like	933	1	0	100	4	P:GO:0009056; P:GO:0048856; F:GO:0043167; C:GO:0005737	P:catabolic process; P:anatomical structure development; F:ion binding; C:cytoplasm
Potra2n3c6540.2	[BLASTED, ANNOTATED]	E3 ubiquitin-protein ligase SINAT2-like	933	1	0	100	4	P:GO:0009056; P:GO:0048856; F:GO:0043167; C:GO:0005737	P:catabolic process; P:anatomical structure development; F:ion binding; C:cytoplasm
Potra2n3c6540.3	[BLASTED, ANNOTATED]	E3 ubiquitin-protein ligase SINAT2-like	933	1	0	100	4	P:GO:0009056; P:GO:0048856; F:GO:0043167; C:GO:0005737	P:catabolic process; P:anatomical structure development; F:ion binding; C:cytoplasm
Potra2n3c6589.2	[BLASTED, ANNOTATED]	DNA topoisomerase VI subunit B	3036	1	0	88.66	6	P:GO:0006259; P:GO:0051276; F:GO:0003677; F:GO:0016853; F:GO:0016887; F:GO:0043167	P:DNA metabolic process; P:chromosome organization; F:DNA binding; F:isomerase activity; F:ATP hydrolysis activity; F:ion binding	EC:5.6.2.2	DNA topoisomerase (ATP-hydrolyzing)
Potra2n3c6730.4	[BLASTED, ANNOTATED]	uncharacterized protein LOC118054218	699	1	1.26e-142	97.04	2	P:GO:0009058; P:GO:0034641	P:biosynthetic process; P:cellular nitrogen compound metabolic process
Potra2n3c6818.2	[BLASTED, ANNOTATED]	probable protein phosphatase 2C 60	1080	1	0	99.16	2	P:GO:0006464; F:GO:0016791	P:cellular protein modification process; F:phosphatase activity	EC:3.1.3.16	Protein-serine/threonine phosphatase
Potra2n3c6966.2	[BLASTED, ANNOTATED]	sphingosine-1-phosphate lyase-like isoform X1	1623	1	0	99.44	3	P:GO:0044281; F:GO:0016829; F:GO:0043167	P:small molecule metabolic process; F:lyase activity; F:ion binding	EC:4.1	Carbon-carbon lyases
Potra2n3c6966.5	[BLASTED, ANNOTATED]	sphingosine-1-phosphate lyase-like isoform X3	555	1	4.54e-107	100	1	F:GO:0003674	F:molecular_function
Potra2n3c6976.1	[BLASTED, ANNOTATED]	transcription factor TCP20-like	987	1	0	98.68	1	F:GO:0003700	F:DNA-binding transcription factor activity
Potra2n3c7100.1	[BLASTED, ANNOTATED]	vacuolar-sorting receptor 6-like	1929	1	0	98.44	1	F:GO:0043167	F:ion binding
Potra2n3c7147.2	[BLASTED, ANNOTATED]	uncharacterized protein LOC118049102 isoform X1	1167	1	0	98.97	1	F:GO:0016757	F:glycosyltransferase activity	EC:2.4	Glycosyltransferases
Potra2n3c7256.1	[BLASTED, ANNOTATED]	myosin-10-like	4023	1	0	96.93	1	F:GO:0008092	F:cytoskeletal protein binding
Potra2n3c7435.1	[BLASTED, ANNOTATED]	geraniol 8-hydroxylase	1347	1	0	88.35	2	F:GO:0016491; F:GO:0043167	F:oxidoreductase activity; F:ion binding	EC:1.14	Acting on paired donors, with incorporation or reduction of molecular oxygen. The oxygen incorporated need not be derived from O(2)
Potra2n3c7443.1	[BLASTED, ANNOTATED]	probable sodium/metabolite cotransporter BASS6, chloroplastic	1422	1	0	99.5	1	C:GO:0005575	C:cellular_component
Potra2n3c7443.2	[BLASTED, ANNOTATED]	probable sodium/metabolite cotransporter BASS6, chloroplastic	1422	1	0	99.5	1	C:GO:0005575	C:cellular_component
Potra2n3c7491.1	[BLASTED, ANNOTATED]	vacuolar invertase family protein	1977	1	0	98.33	2	P:GO:0005975; F:GO:0016798	P:carbohydrate metabolic process; F:hydrolase activity, acting on glycosyl bonds	EC:3.2.1.20; EC:3.2.1.26; EC:3.2.1.48	Alpha-glucosidase; Beta-fructofuranosidase; Sucrose alpha-glucosidase
Potra2n3c7503.1	[BLASTED, ANNOTATED]	protein NRT1/ PTR FAMILY 6.3-like	909	1	0	100	2	F:GO:0022857; C:GO:0005575	F:transmembrane transporter activity; C:cellular_component	EC:7	Translocases
Potra2n3c7517.1	[BLASTED, ANNOTATED]	uncharacterized protein D5086_0000176520	1032	1	0	95.63	1	F:GO:0043167	F:ion binding
Potra2n3c7528.1	[BLASTED, ANNOTATED]	potassium transporter 10-like isoform X2	1188	1	0	98.48	2	F:GO:0022857; C:GO:0005575	F:transmembrane transporter activity; C:cellular_component	EC:7	Translocases
Potra2n3c7532.1	[BLASTED, ANNOTATED]	putative glycerol-3-phosphate transporter 1	876	1	5.13e-143	88.89	1	F:GO:0022857	F:transmembrane transporter activity	EC:7	Translocases
Potra2n3c7532.2	[BLASTED, ANNOTATED]	putative glycerol-3-phosphate transporter 1	729	1	3.32e-112	75.89	1	C:GO:0005575	C:cellular_component
Potra2n3c7651.1	[BLASTED, ANNOTATED]	probable calcium-binding protein CML11	495	1	2.36e-100	100	1	F:GO:0043167	F:ion binding
Potra2n3c7700.2	[BLASTED, ANNOTATED]	hypothetical protein D5086_0000081290	3669	1	0	98.84	1	F:GO:0043167	F:ion binding
Potra2n3c7783.1	[BLASTED, ANNOTATED]	expansin-like B1	753	1	0	100	1	C:GO:0005576	C:extracellular region
Potra2n3c7811.1	[BLASTED, ANNOTATED]	RING-H2 finger protein ATL22	810	1	0	98.14	1	F:GO:0003674	F:molecular_function
Potra2n3c7811.2	[BLASTED, ANNOTATED]	RING-H2 finger protein ATL22	810	1	0	98.14	1	F:GO:0003674	F:molecular_function
Potra2n3c7899.3	[BLASTED, ANNOTATED]	phosphoinositide phosphatase SAC2-like isoform X1	2439	1	0	98.52	2	P:GO:0006629; F:GO:0016791	P:lipid metabolic process; F:phosphatase activity	EC:3.1.3	Acting on ester bonds
Potra2n3c7943.2	[BLASTED, ANNOTATED]	hydrolase family protein	1977	1	0	99.39	2	F:GO:0003674; C:GO:0005575	F:molecular_function; C:cellular_component	EC:3	Hydrolases
Potra2n3c7943.1	[BLASTED, ANNOTATED]	hydrolase family protein	1977	1	0	99.39	2	F:GO:0003674; C:GO:0005575	F:molecular_function; C:cellular_component	EC:3	Hydrolases
Potra2n3c8217.3	[BLASTED, ANNOTATED]	hypothetical protein G4B88_023212	1398	1	0	88.7	3	P:GO:0006464; F:GO:0016301; F:GO:0043167	P:cellular protein modification process; F:kinase activity; F:ion binding	EC:2.7.10; EC:2.7.11.30	Transferring phosphorus-containing groups; Receptor protein serine/threonine kinase
Potra2n3c8354.1	[BLASTED, ANNOTATED]	UDP-glycosyltransferase 74E2 isoform X1	651	1	3.79e-60	95.96	2	F:GO:0016491; F:GO:0043167	F:oxidoreductase activity; F:ion binding	EC:1.14	Acting on paired donors, with incorporation or reduction of molecular oxygen. The oxygen incorporated need not be derived from O(2)
Potra2n4c8455.6	[BLASTED, ANNOTATED]	calcium permeable stress-gated cation channel 1-like isoform X1	2316	1	0	98.45	1	C:GO:0005575	C:cellular_component
Potra2n4c8569.1	[BLASTED, ANNOTATED]	probable protein phosphatase 2C 72	639	1	6.86e-18	67.82	1	F:GO:0016791	F:phosphatase activity	EC:3.1.3	Acting on ester bonds
Potra2n4c8570.5	[BLASTED, ANNOTATED]	cytochrome P450 716B1-like	1170	1	0	94.09	2	F:GO:0016491; F:GO:0043167	F:oxidoreductase activity; F:ion binding	EC:1.14	Acting on paired donors, with incorporation or reduction of molecular oxygen. The oxygen incorporated need not be derived from O(2)
Potra2n4c8570.3	[BLASTED, ANNOTATED]	cytochrome P450 716B1-like	1170	1	0	94.09	2	F:GO:0016491; F:GO:0043167	F:oxidoreductase activity; F:ion binding	EC:1.14	Acting on paired donors, with incorporation or reduction of molecular oxygen. The oxygen incorporated need not be derived from O(2)
Potra2n4c8622.1	[BLASTED, ANNOTATED]	cysteine-rich receptor-like protein kinase 10	699	1	2.63e-107	87.96	2	F:GO:0016301; C:GO:0005575	F:kinase activity; C:cellular_component	EC:2.7	Transferring phosphorus-containing groups
Potra2n4c8786.1	[BLASTED, ANNOTATED]	transcription factor bHLH162-like isoform X1	528	1	6.95e-103	98.03	3	P:GO:0009058; P:GO:0034641; F:GO:0003700	P:biosynthetic process; P:cellular nitrogen compound metabolic process; F:DNA-binding transcription factor activity
Potra2n4c8983.1	[BLASTED, ANNOTATED]	uncharacterized protein LOC118030242	1560	1	0	98.27	1	F:GO:0043167	F:ion binding
Potra2n4c9038.1	[BLASTED, ANNOTATED]	kunitz trypsin inhibitor	642	1	2.83e-139	100	1	F:GO:0030234	F:enzyme regulator activity
Potra2n4c9149.1	[BLASTED, ANNOTATED]	sucrose synthase 6-like	2559	1	0	94.06	2	P:GO:0005975; F:GO:0016757	P:carbohydrate metabolic process; F:glycosyltransferase activity	EC:2.4.1.13	Sucrose synthase
Potra2n4c9168.2	[BLASTED, ANNOTATED]	potassium channel SKOR isoform X1	2598	1	0	96.19	2	F:GO:0022857; C:GO:0005575	F:transmembrane transporter activity; C:cellular_component	EC:7	Translocases
Potra2n4c9194.1	[BLASTED, ANNOTATED]	condensin complex subunit 3	1305	1	0	99.02	5	P:GO:0007059; P:GO:0051276; P:GO:0140014; C:GO:0005694; C:GO:0032991	P:chromosome segregation; P:chromosome organization; P:mitotic nuclear division; C:chromosome; C:protein-containing complex
Potra2n4c9409.1	[BLASTED, ANNOTATED]	proline dehydrogenase 2, mitochondrial-like	1524	1	0	99.8	3	P:GO:0006520; P:GO:0009056; F:GO:0016491	P:cellular amino acid metabolic process; P:catabolic process; F:oxidoreductase activity	EC:1.5.99.8	Acting on the CH-NH group of donors
Potra2n4c9791.1	[BLASTED, ANNOTATED]	polyol transporter 5-like	1524	1	0	99.21	2	F:GO:0022857; C:GO:0005575	F:transmembrane transporter activity; C:cellular_component	EC:7	Translocases
Potra2n4c9809.1	[BLASTED, ANNOTATED]	BTB/POZ domain-containing protein At1g63850-like	948	1	1.57e-173	98.09	1	P:GO:0006464	P:cellular protein modification process
Potra2n4c10403.1	[BLASTED, ANNOTATED]	hypothetical protein SADUNF_SadunfUnG0000400	1878	1	0	88.13	3	P:GO:0006464; F:GO:0016301; F:GO:0043167	P:cellular protein modification process; F:kinase activity; F:ion binding	EC:2.7.1	Transferring phosphorus-containing groups
Potra2n5c10515.1	[BLASTED, ANNOTATED]	hypothetical protein	948	1	0	97.81	1	F:GO:0003674	F:molecular_function
Potra2n5c10720.2	[BLASTED, ANNOTATED]	auxin response factor 5.2-like	2835	1	0	99.58	4	P:GO:0009058; P:GO:0034641; F:GO:0003677; C:GO:0005634	P:biosynthetic process; P:cellular nitrogen compound metabolic process; F:DNA binding; C:nucleus
Potra2n5c10755.1	[BLASTED, ANNOTATED]	hypothetical protein H0E87_006869	1524	1	0	90.93	2	F:GO:0016791; F:GO:0043167	F:phosphatase activity; F:ion binding	EC:3.1.3.2	Acid phosphatase
Potra2n5c10870.1	[BLASTED, ANNOTATED]	hypothetical protein GH714_036564	858	1	7.92e-118	71.84	1	F:GO:0003674	F:molecular_function
Potra2n5c10882.6	[BLASTED, ANNOTATED]	histone H1-like	849	1	3.49e-42	100	5	P:GO:0051276; P:GO:0065003; F:GO:0003677; C:GO:0005694; C:GO:0032991	P:chromosome organization; P:protein-containing complex assembly; F:DNA binding; C:chromosome; C:protein-containing complex
Potra2n5c10882.7	[BLASTED, ANNOTATED]	histone H1-like	849	1	3.49e-42	100	5	P:GO:0051276; P:GO:0065003; F:GO:0003677; C:GO:0005694; C:GO:0032991	P:chromosome organization; P:protein-containing complex assembly; F:DNA binding; C:chromosome; C:protein-containing complex
Potra2n5c10885.1	[BLASTED, ANNOTATED]	probable WRKY transcription factor 21	1044	1	0	98.56	4	P:GO:0009058; P:GO:0034641; F:GO:0003677; F:GO:0003700	P:biosynthetic process; P:cellular nitrogen compound metabolic process; F:DNA binding; F:DNA-binding transcription factor activity
Potra2n5c10930.1	[BLASTED, ANNOTATED]	uncharacterized protein LOC118061652 isoform X1	3450	1	0	98.11	4	P:GO:0006464; F:GO:0016301; F:GO:0016791; F:GO:0043167	P:cellular protein modification process; F:kinase activity; F:phosphatase activity; F:ion binding	EC:2.7.1; EC:3.1.3	Transferring phosphorus-containing groups; Acting on ester bonds
Potra2n5c11089.5	[BLASTED, ANNOTATED]	type I inositol 1,4,5-trisphosphate 5-phosphatase 1 isoform X2	1623	1	0	94.92	2	P:GO:0006629; F:GO:0016791	P:lipid metabolic process; F:phosphatase activity	EC:3.1.3	Acting on ester bonds
Potra2n5c11148.1	[BLASTED, ANNOTATED]	transcription factor VIP1-like	1017	1	0	99.11	3	P:GO:0009058; P:GO:0034641; F:GO:0003700	P:biosynthetic process; P:cellular nitrogen compound metabolic process; F:DNA-binding transcription factor activity
Potra2n5c11198.2	[BLASTED, ANNOTATED]	2-oxoisovalerate dehydrogenase subunit alpha 1, mitochondrial-like	1491	1	0	94.98	1	F:GO:0016491	F:oxidoreductase activity	EC:1.2.4	Acting on the aldehyde or oxo group of donors
Potra2n5c11345.2	[BLASTED, ANNOTATED]	heavy metal-associated isoprenylated plant protein 24-like	453	1	1.82e-91	99.33	1	F:GO:0043167	F:ion binding
Potra2n5c11364.1	[BLASTED, ANNOTATED]	hypothetical protein H0E87_005729	1056	1	0	98.58	4	P:GO:0009058; P:GO:0034641; F:GO:0003677; F:GO:0003700	P:biosynthetic process; P:cellular nitrogen compound metabolic process; F:DNA binding; F:DNA-binding transcription factor activity
Potra2n5c11623.1	[BLASTED, ANNOTATED]	peroxidase family protein	792	1	3.9e-123	94.26	3	P:GO:0006950; P:GO:0009056; F:GO:0016491	P:response to stress; P:catabolic process; F:oxidoreductase activity	EC:1.11.1	Acting on a peroxide as acceptor
Potra2n5c11929.5	[BLASTED, ANNOTATED]	protein YLS2-like	1641	1	0	95.04	2	P:GO:0009058; F:GO:0016829	P:biosynthetic process; F:lyase activity	EC:4.3.3.2	Strictosidine synthase
Potra2n5c11990.3	[BLASTED, ANNOTATED]	hypothetical protein DKX38_007549	1182	1	0	86.67	3	P:GO:0006520; P:GO:0009058; F:GO:0016874	P:cellular amino acid metabolic process; P:biosynthetic process; F:ligase activity	EC:6.3.1.2	Glutamine synthetase
Potra2n5c11990.1	[BLASTED, ANNOTATED]	hypothetical protein DKX38_007549	1182	1	0	86.67	3	P:GO:0006520; P:GO:0009058; F:GO:0016874	P:cellular amino acid metabolic process; P:biosynthetic process; F:ligase activity	EC:6.3.1.2	Glutamine synthetase
Potra2n5c11990.2	[BLASTED, ANNOTATED]	hypothetical protein DKX38_007549	1182	1	0	86.67	3	P:GO:0006520; P:GO:0009058; F:GO:0016874	P:cellular amino acid metabolic process; P:biosynthetic process; F:ligase activity	EC:6.3.1.2	Glutamine synthetase
Potra2n5c12147.2	[BLASTED, ANNOTATED]	inositol-3-phosphate synthase	1533	1	0	100	5	P:GO:0005975; P:GO:0006629; P:GO:0009058; P:GO:0044281; F:GO:0016853	P:carbohydrate metabolic process; P:lipid metabolic process; P:biosynthetic process; P:small molecule metabolic process; F:isomerase activity	EC:5.5.1.4	Inositol-3-phosphate synthase
Potra2n5c12202.1	[BLASTED, ANNOTATED]	linamarin synthase 2-like	1440	1	0	98.54	1	F:GO:0016757	F:glycosyltransferase activity	EC:2.4	Glycosyltransferases
Potra2n5c12303.1	[BLASTED, ANNOTATED]	U-box domain-containing protein 25 isoform X1	1173	1	0	99.49	2	P:GO:0006464; F:GO:0003674	P:cellular protein modification process; F:molecular_function	EC:2	Transferases
Potra2n5c12429.1	[BLASTED, ANNOTATED]	cysteine synthase	978	1	0	99.69	4	P:GO:0006520; P:GO:0006790; P:GO:0009058; F:GO:0016765	P:cellular amino acid metabolic process; P:sulfur compound metabolic process; P:biosynthetic process; F:transferase activity, transferring alkyl or aryl (other than methyl) groups	EC:2.5.1.47	Cysteine synthase
Potra2n5c12431.1	[BLASTED, ANNOTATED]	cysteine synthase-like isoform X1	978	1	0	99.08	4	P:GO:0006520; P:GO:0006790; P:GO:0009058; F:GO:0016765	P:cellular amino acid metabolic process; P:sulfur compound metabolic process; P:biosynthetic process; F:transferase activity, transferring alkyl or aryl (other than methyl) groups	EC:2.5.1.47	Cysteine synthase
Potra2n5c12433.1	[BLASTED, ANNOTATED]	bifunctional L-3-cyanoalanine synthase/cysteine synthase D2-like	972	1	0	99.38	4	P:GO:0006520; P:GO:0006790; P:GO:0009058; F:GO:0016765	P:cellular amino acid metabolic process; P:sulfur compound metabolic process; P:biosynthetic process; F:transferase activity, transferring alkyl or aryl (other than methyl) groups	EC:2.5.1.47	Cysteine synthase
Potra2n5c12541.1	[BLASTED, ANNOTATED]	cytochrome P450 734A1-like	1518	1	0	99.38	2	F:GO:0016491; F:GO:0043167	F:oxidoreductase activity; F:ion binding	EC:1.14	Acting on paired donors, with incorporation or reduction of molecular oxygen. The oxygen incorporated need not be derived from O(2)
Potra2n5c12604.1	[BLASTED, ANNOTATED]	ATP-dependent DNA helicase Q-like SIM isoform X1	2796	1	0	95.92	1	F:GO:0043167	F:ion binding
Potra2n5c12661.1	[BLASTED, ANNOTATED]	exonuclease DPD1, chloroplastic/mitochondrial isoform X1	1014	1	0	99.11	1	F:GO:0003674	F:molecular_function
Potra2n5c12682.3	[BLASTED, ANNOTATED]	hypothetical protein POPTR_005G018100	1002	1	1.59e-60	95.42	1	P:GO:0000003	P:reproduction
Potra2n5c12740.1	[BLASTED, ANNOTATED]	uncharacterized protein LOC18098593	1689	1	0	92.81	1	P:GO:0000003	P:reproduction
Potra2n5c12747.1	[BLASTED, ANNOTATED]	hypothetical protein DKX38_007055	1638	1	0	82.5	2	P:GO:0000003; F:GO:0016301	P:reproduction; F:kinase activity	EC:2.7.1	Transferring phosphorus-containing groups
Potra2n6c12920.4	[BLASTED, ANNOTATED]	putative pentatricopeptide repeat-containing protein At1g12700, mitochondrial isoform X1	2475	1	0	99.06	1	F:GO:0003674	F:molecular_function
Potra2n6c12973.1	[BLASTED, ANNOTATED]	CBL-interacting serine/threonine-protein kinase 25-like	1350	1	0	99.55	4	P:GO:0006464; P:GO:0007165; F:GO:0016301; F:GO:0043167	P:cellular protein modification process; P:signal transduction; F:kinase activity; F:ion binding	EC:2.7.1	Transferring phosphorus-containing groups
Potra2n6c13036.1	[BLASTED, ANNOTATED]	uncharacterized protein LOC118050252 isoform X1	2160	1	0	98.19	2	P:GO:0009058; P:GO:0034641	P:biosynthetic process; P:cellular nitrogen compound metabolic process
Potra2n6c13036.2	[BLASTED, ANNOTATED]	uncharacterized protein LOC118050252 isoform X1	2160	1	0	98.19	2	P:GO:0009058; P:GO:0034641	P:biosynthetic process; P:cellular nitrogen compound metabolic process
Potra2n6c13074.1	[BLASTED, ANNOTATED]	SPX domain-containing protein 1	864	1	0	98.95	1	P:GO:0006950	P:response to stress
Potra2n6c13087.1	[BLASTED, ANNOTATED]	transcription factor HY5	510	1	2.22e-62	100	3	P:GO:0009058; P:GO:0034641; F:GO:0003700	P:biosynthetic process; P:cellular nitrogen compound metabolic process; F:DNA-binding transcription factor activity
Potra2n6c13275.1	[BLASTED, ANNOTATED]	hypothetical protein DKX38_010463	1770	1	0	88.45	2	F:GO:0003674; C:GO:0032991	F:molecular_function; C:protein-containing complex
Potra2n6c13285.2	[BLASTED, ANNOTATED]	calcineurin B-like protein 10 isoform X2	858	1	8.94e-144	94.96	1	F:GO:0043167	F:ion binding
Potra2n6c13285.3	[BLASTED, ANNOTATED]	calcineurin B-like protein 10 isoform X2	858	1	8.94e-144	94.96	1	F:GO:0043167	F:ion binding
Potra2n6c13285.1	[BLASTED, ANNOTATED]	calcineurin B-like protein 10 isoform X2	858	1	8.94e-144	94.96	1	F:GO:0043167	F:ion binding
Potra2n6c13365.1	[BLASTED, ANNOTATED]	transcription factor MYB123-like	891	1	0	98.99	1	C:GO:0005634	C:nucleus
Potra2n6c13391.1	[BLASTED, ANNOTATED]	copper transporter 5.1-like	450	1	1.26e-92	98.66	2	F:GO:0022857; C:GO:0005575	F:transmembrane transporter activity; C:cellular_component	EC:7	Translocases
Potra2n6c13435.1	[BLASTED, ANNOTATED]	ankyrin repeat-containing protein ITN1-like	1836	1	0	99.84	1	F:GO:0003674	F:molecular_function
Potra2n6c13550.1	[BLASTED, ANNOTATED]	digalactosyldiacylglycerol synthase 1, chloroplastic isoform X1	1383	1	0	99.78	1	F:GO:0016757	F:glycosyltransferase activity	EC:2.4.1.241	Digalactosyldiacylglycerol synthase
Potra2n6c13550.2	[BLASTED, ANNOTATED]	digalactosyldiacylglycerol synthase 1, chloroplastic-like	2190	1	0	94.72	1	F:GO:0016757	F:glycosyltransferase activity	EC:2.4.1.241	Digalactosyldiacylglycerol synthase
Potra2n6c13550.3	[BLASTED, ANNOTATED]	hypothetical protein DKX38_010244	1728	1	0	97.51	1	F:GO:0016757	F:glycosyltransferase activity	EC:2.4.1.241	Digalactosyldiacylglycerol synthase
Potra2n6c14095.1	[BLASTED, ANNOTATED]	uncharacterized protein LOC118048379	597	1	2.46e-85	89.34	1	C:GO:0005575	C:cellular_component
Potra2n6c14279.1	[BLASTED, ANNOTATED]	hypothetical protein H0E87_015315	1383	1	0	98.91	1	C:GO:0005575	C:cellular_component
Potra2n6c14360.2	[BLASTED, ANNOTATED]	serine/threonine-protein kinase AtPK2/AtPK19-like isoform X1	1428	1	0	99.58	3	P:GO:0006464; F:GO:0016301; F:GO:0043167	P:cellular protein modification process; F:kinase activity; F:ion binding	EC:2.7.1	Transferring phosphorus-containing groups
Potra2n6c14463.2	[BLASTED, ANNOTATED]	E3 ubiquitin-protein ligase AIRP2 isoform X1	741	1	1.01e-141	99.19	1	C:GO:0005575	C:cellular_component
Potra2n6c14482.1	[BLASTED, ANNOTATED]	sulfoquinovosyl transferase SQD2	1674	1	0	92.41	1	F:GO:0016757	F:glycosyltransferase activity	EC:2.4	Glycosyltransferases
Potra2n6c14482.3	[BLASTED, ANNOTATED]	sulfoquinovosyl transferase SQD2	1674	1	0	92.41	1	F:GO:0016757	F:glycosyltransferase activity	EC:2.4	Glycosyltransferases
Potra2n6c14482.2	[BLASTED, ANNOTATED]	sulfoquinovosyl transferase SQD2	1674	1	0	92.41	1	F:GO:0016757	F:glycosyltransferase activity	EC:2.4	Glycosyltransferases
Potra2n6c14548.3	[BLASTED, ANNOTATED]	NADPH-dependent aldo-keto reductase, chloroplastic-like	972	1	5.07e-141	98.48	1	F:GO:0016491	F:oxidoreductase activity	EC:1.1.1.122	D-threo-aldose 1-dehydrogenase
Potra2n6c14548.2	[BLASTED, ANNOTATED]	hypothetical protein H0E87_015598	918	1	0	98.03	1	F:GO:0016491	F:oxidoreductase activity	EC:1.1.1.122	D-threo-aldose 1-dehydrogenase
Potra2n6c14579.1	[BLASTED, ANNOTATED]	uncharacterized protein LOC118053388	1101	1	0	90.21	1	F:GO:0003674	F:molecular_function	EC:3	Hydrolases
Potra2n6c14752.1	[BLASTED, ANNOTATED]	SPX domain-containing protein 1	1089	1	5.09e-174	96.09	1	P:GO:0006950	P:response to stress
Potra2n6c14819.2	[BLASTED, ANNOTATED]	monogalactosyldiacylglycerol synthase 2, chloroplastic-like	1497	1	0	93.06	3	P:GO:0006629; P:GO:0009058; F:GO:0016757	P:lipid metabolic process; P:biosynthetic process; F:glycosyltransferase activity	EC:2.4.1	Glycosyltransferases
Potra2n6c14819.1	[BLASTED, ANNOTATED]	monogalactosyldiacylglycerol synthase 2, chloroplastic-like	1497	1	0	93.06	3	P:GO:0006629; P:GO:0009058; F:GO:0016757	P:lipid metabolic process; P:biosynthetic process; F:glycosyltransferase activity	EC:2.4.1	Glycosyltransferases
Potra2n6c14825.3	[BLASTED, ANNOTATED]	receptor like protein 21-like isoform X1	534	1	3.08e-89	94.29	1	F:GO:0003674	F:molecular_function
Potra2n6c14825.2	[BLASTED, ANNOTATED]	receptor like protein 21-like isoform X1	534	1	3.08e-89	94.29	1	F:GO:0003674	F:molecular_function
Potra2n6c14828.4	[BLASTED, ANNOTATED]	receptor-like protein 9b isoform X2	1086	1	2.29e-93	72.54	1	F:GO:0003674	F:molecular_function
Potra2n6c14853.1	[BLASTED, ANNOTATED]	receptor like protein 21-like isoform X1	915	1	1.76e-123	81.4	1	F:GO:0003674	F:molecular_function
Potra2n6c14853.2	[BLASTED, ANNOTATED]	receptor like protein 21-like isoform X1	915	1	1.76e-123	81.4	1	F:GO:0003674	F:molecular_function
Potra2n6c14936.1	[BLASTED, ANNOTATED]	probable galactinol--sucrose galactosyltransferase 2	1005	1	0	95.97	2	P:GO:0005975; F:GO:0016798	P:carbohydrate metabolic process; F:hydrolase activity, acting on glycosyl bonds	EC:3.2.1.22	Alpha-galactosidase
Potra2n6c14960.1	[BLASTED, ANNOTATED]	insulin-degrading enzyme-like 1, peroxisomal isoform X2	4935	1	0	99.16	1	F:GO:0043167	F:ion binding
Potra2n6c14981.1	[BLASTED, ANNOTATED]	beta-1,2-xylosyltransferase XYXT1	1320	1	0	99.08	1	F:GO:0016757	F:glycosyltransferase activity	EC:2.4	Glycosyltransferases
Potra2n6c15059.1	[BLASTED, ANNOTATED]	protein STRICTOSIDINE SYNTHASE-LIKE 2-like isoform X1	1167	1	0	97.94	2	P:GO:0009058; F:GO:0016829	P:biosynthetic process; F:lyase activity	EC:4.3.3.2	Strictosidine synthase
Potra2n6c15073.1	[BLASTED, ANNOTATED]	uncharacterized protein LOC7496080	2010	1	0	87.09	2	P:GO:0005975; F:GO:0016798	P:carbohydrate metabolic process; F:hydrolase activity, acting on glycosyl bonds	EC:3.2.1	Glycosylases
Potra2n6c15150.1	[BLASTED, ANNOTATED]	ricin-like	1047	1	0	91.98	1	C:GO:0005575	C:cellular_component
Potra2n6c15190.1	[BLASTED, ANNOTATED]	7-deoxyloganetin glucosyltransferase-like	1563	1	0	89.42	1	F:GO:0016757	F:glycosyltransferase activity	EC:2.4	Glycosyltransferases
Potra2n6c15210.1	[BLASTED, ANNOTATED]	protein FAR-RED IMPAIRED RESPONSE 1-like isoform X2	3099	1	0	87.66	2	P:GO:0009058; P:GO:0034641	P:biosynthetic process; P:cellular nitrogen compound metabolic process
Potra2n6c15349.1	[BLASTED, ANNOTATED]	cellulose synthase like protein E3	2136	1	0	95.23	4	P:GO:0005975; P:GO:0009058; F:GO:0016757; C:GO:0005575	P:carbohydrate metabolic process; P:biosynthetic process; F:glycosyltransferase activity; C:cellular_component	EC:2.4.1.12	Cellulose synthase (UDP-forming)
Potra2n7c15422.1	[BLASTED, ANNOTATED]	hypothetical protein H0E87_003474	1248	1	0	86.6	2	P:GO:0005975; F:GO:0016798	P:carbohydrate metabolic process; F:hydrolase activity, acting on glycosyl bonds	EC:3.2.1.15	Endo-polygalacturonase
Potra2n7c15568.4	[BLASTED, ANNOTATED]	hypothetical protein DKX38_011823	1581	1	0	97.99	2	P:GO:0006464; F:GO:0003674	P:cellular protein modification process; F:molecular_function	EC:2	Transferases
Potra2n7c15674.1	[BLASTED, ANNOTATED]	PREDICTED: beta-ureidopropionase	1254	1	0	99.76	1	P:GO:0008150	P:biological_process
Potra2n7c15701.1	[BLASTED, ANNOTATED]	hypothetical protein H0E87_002969	969	1	0	99.69	2	P:GO:0006810; C:GO:0005739	P:transport; C:mitochondrion
Potra2n7c15840.3	[BLASTED, ANNOTATED]	magnesium transporter MRS2-F-like	2517	1	0	99.02	2	F:GO:0022857; C:GO:0005575	F:transmembrane transporter activity; C:cellular_component	EC:7	Translocases
Potra2n7c15923.2	[BLASTED, ANNOTATED]	inositol-3-phosphate synthase-like isoform X1	1539	1	0	98.63	5	P:GO:0005975; P:GO:0006629; P:GO:0009058; P:GO:0044281; F:GO:0016853	P:carbohydrate metabolic process; P:lipid metabolic process; P:biosynthetic process; P:small molecule metabolic process; F:isomerase activity	EC:5.5.1.4	Inositol-3-phosphate synthase
Potra2n7c15923.1	[BLASTED, ANNOTATED]	inositol-3-phosphate synthase-like isoform X1	1539	1	0	98.63	5	P:GO:0005975; P:GO:0006629; P:GO:0009058; P:GO:0044281; F:GO:0016853	P:carbohydrate metabolic process; P:lipid metabolic process; P:biosynthetic process; P:small molecule metabolic process; F:isomerase activity	EC:5.5.1.4	Inositol-3-phosphate synthase
Potra2n7c16068.1	[BLASTED, ANNOTATED]	NAC domain-containing protein 21/22-like isoform X2	912	1	0	98.68	3	P:GO:0009058; P:GO:0034641; F:GO:0003677	P:biosynthetic process; P:cellular nitrogen compound metabolic process; F:DNA binding
Potra2n7c16179.1	[BLASTED, ANNOTATED]	protein CONSERVED IN THE GREEN LINEAGE AND DIATOMS 27, chloroplastic isoform X1	936	1	0	99.68	1	C:GO:0009536	C:plastid
Potra2n7c16268.1	[BLASTED, ANNOTATED]	heat shock factor protein HSF24	867	1	2.42e-144	98.96	4	P:GO:0009058; P:GO:0034641; F:GO:0003677; F:GO:0003700	P:biosynthetic process; P:cellular nitrogen compound metabolic process; F:DNA binding; F:DNA-binding transcription factor activity
Potra2n7c16269.2	[BLASTED, ANNOTATED]	red chlorophyll catabolite reductase-like isoform X1	1890	1	0	99.37	1	F:GO:0016491	F:oxidoreductase activity	EC:1.3.7	Acting on the CH-CH group of donors
Potra2n7c16364.1	[BLASTED, ANNOTATED]	probable NAD(P)H dehydrogenase (quinone) FQR1-like 2	765	1	5.55e-174	98.43	2	F:GO:0016491; F:GO:0043167	F:oxidoreductase activity; F:ion binding	EC:1.6.5.2	NAD(P)H dehydrogenase (quinone)
Potra2n7c16386.2	[BLASTED, ANNOTATED]	acidic leucine-rich nuclear phosphoprotein 32-related protein-like isoform X1	1380	1	9.05e-89	100	1	F:GO:0003674	F:molecular_function
Potra2n7c16450.1	[BLASTED, ANNOTATED]	salicylate carboxymethyltransferase-like	1095	1	0	98.9	1	F:GO:0008168	F:methyltransferase activity	EC:2.1.1	Transferring one-carbon groups
Potra2n7c16539.3	[BLASTED, ANNOTATED]	uncharacterized protein LOC118063154 isoform X1	2610	1	0	90.63	1	F:GO:0003723	F:RNA binding
Potra2n7c16558.1	[BLASTED, ANNOTATED]	protein DETOXIFICATION 27-like	1662	1	0	99.1	2	F:GO:0022857; C:GO:0005575	F:transmembrane transporter activity; C:cellular_component	EC:7	Translocases
Potra2n7c16606.1	[BLASTED, ANNOTATED]	symbiosis receptor-like kinase	2451	1	0	97.56	3	P:GO:0006464; F:GO:0016301; F:GO:0043167	P:cellular protein modification process; F:kinase activity; F:ion binding	EC:2.7.10	Transferring phosphorus-containing groups
Potra2n8c16718.1	[BLASTED, ANNOTATED]	protein ZINC INDUCED FACILITATOR-LIKE 1-like	1428	1	0	84.52	1	F:GO:0022857	F:transmembrane transporter activity	EC:7	Translocases
Potra2n8c16838.3	[BLASTED, ANNOTATED]	serine/threonine-protein kinase CTR1-like	2031	1	0	94.96	3	P:GO:0006464; F:GO:0016301; F:GO:0043167	P:cellular protein modification process; F:kinase activity; F:ion binding	EC:2.7.1	Transferring phosphorus-containing groups
Potra2n8c16977.1	[BLASTED, ANNOTATED]	MLO-like protein 6	327	1	1.77e-67	97.22	3	P:GO:0006950; F:GO:0003674; C:GO:0005575	P:response to stress; F:molecular_function; C:cellular_component
Potra2n8c17093.1	[BLASTED, ANNOTATED]	CASP-like protein 4C1	561	1	1.12e-130	97.85	1	C:GO:0005886	C:plasma membrane
Potra2n8c17177.1	[BLASTED, ANNOTATED]	7-deoxyloganetic acid glucosyl transferase-like	927	1	0	99.35	1	F:GO:0016757	F:glycosyltransferase activity	EC:2.4	Glycosyltransferases
Potra2n8c17208.3	[BLASTED, ANNOTATED]	plasma membrane intrinsic protein 1	864	1	0	100	2	F:GO:0022857; C:GO:0005575	F:transmembrane transporter activity; C:cellular_component	EC:7	Translocases
Potra2n8c17208.1	[BLASTED, ANNOTATED]	plasma membrane intrinsic protein 1	864	1	0	100	2	F:GO:0022857; C:GO:0005575	F:transmembrane transporter activity; C:cellular_component	EC:7	Translocases
Potra2n8c17248.1	[BLASTED, ANNOTATED]	phosphatase 2C 53	1143	1	0	98.94	2	P:GO:0006464; F:GO:0016791	P:cellular protein modification process; F:phosphatase activity	EC:3.1.3.16	Protein-serine/threonine phosphatase
Potra2n8c17392.2	[BLASTED, ANNOTATED]	ribonuclease 1-like	684	1	1.03e-134	98.24	2	F:GO:0003723; F:GO:0004518	F:RNA binding; F:nuclease activity	EC:3.1.31; EC:3.1.27; EC:4.6.1.19	Acting on ester bonds; Acting on ester bonds; Ribonuclease T(2)
Potra2n8c17475.2	[BLASTED, ANNOTATED]	putative methyltransferase PMT5 isoform X1	1827	1	0	99.34	1	F:GO:0008168	F:methyltransferase activity	EC:2.1.1	Transferring one-carbon groups
Potra2n8c17488.4	[BLASTED, ANNOTATED]	hypothetical protein H0E87_022029	1071	1	0	100	1	P:GO:0007165	P:signal transduction
Potra2n8c17506.1	[BLASTED, ANNOTATED]	squamosa promoter-binding-like protein 6	1530	1	0	99.41	2	F:GO:0003677; C:GO:0005634	F:DNA binding; C:nucleus
Potra2n8c17535.2	[BLASTED, ANNOTATED]	galactinol synthase 1-like	978	1	0	99.38	3	P:GO:0005975; P:GO:0044281; F:GO:0016757	P:carbohydrate metabolic process; P:small molecule metabolic process; F:glycosyltransferase activity	EC:2.4.1.123	Inositol 3-alpha-galactosyltransferase
Potra2n8c17535.1	[BLASTED, ANNOTATED]	galactinol synthase 1-like	978	1	0	99.38	3	P:GO:0005975; P:GO:0044281; F:GO:0016757	P:carbohydrate metabolic process; P:small molecule metabolic process; F:glycosyltransferase activity	EC:2.4.1.123	Inositol 3-alpha-galactosyltransferase
Potra2n8c17552.2	[BLASTED, ANNOTATED]	galactokinase	1542	1	0	99.15	5	P:GO:0005975; P:GO:0044281; F:GO:0016301; F:GO:0043167; C:GO:0005737	P:carbohydrate metabolic process; P:small molecule metabolic process; F:kinase activity; F:ion binding; C:cytoplasm	EC:2.7.1.6	Galactokinase
Potra2n8c17695.1	[BLASTED, ANNOTATED]	leucoanthocyanidin reductase-like	1194	1	0	87.91	1	F:GO:0016491	F:oxidoreductase activity	EC:1	Oxidoreductases
Potra2n8c17705.1	[BLASTED, ANNOTATED]	transcription factor HHO2-like	1158	1	0	98.9	4	P:GO:0009058; P:GO:0034641; F:GO:0003677; F:GO:0003700	P:biosynthetic process; P:cellular nitrogen compound metabolic process; F:DNA binding; F:DNA-binding transcription factor activity
Potra2n8c17789.2	[BLASTED, ANNOTATED]	CDP-diacylglycerol--serine O-phosphatidyltransferase 1-like	1359	1	0	98.59	3	P:GO:0006629; P:GO:0009058; F:GO:0003674	P:lipid metabolic process; P:biosynthetic process; F:molecular_function	EC:2.7.8.29	L-serine-phosphatidylethanolamine phosphatidyltransferase
Potra2n8c17852.1	[BLASTED, ANNOTATED]	protein PLANT CADMIUM RESISTANCE 2-like	576	1	7.4e-125	98.43	1	C:GO:0005575	C:cellular_component
Potra2n8c17905.2	[BLASTED, ANNOTATED]	purple acid phosphatase 3-like isoform X1	990	1	0	99.09	1	F:GO:0016791	F:phosphatase activity	EC:3.1.3.2	Acid phosphatase
Potra2n8c17905.1	[BLASTED, ANNOTATED]	purple acid phosphatase 3-like isoform X1	990	1	0	99.09	1	F:GO:0016791	F:phosphatase activity	EC:3.1.3.2	Acid phosphatase
Potra2n8c18058.1	[BLASTED, ANNOTATED]	homocysteine S-methyltransferase 3	993	1	0	96.17	5	P:GO:0006520; P:GO:0006790; P:GO:0009058; F:GO:0008168; F:GO:0043167	P:cellular amino acid metabolic process; P:sulfur compound metabolic process; P:biosynthetic process; F:methyltransferase activity; F:ion binding	EC:2.1.1.5	Betaine--homocysteine S-methyltransferase
Potra2n8c18065.1	[BLASTED, ANNOTATED]	homocysteine S-methyltransferase 3	1020	1	0	99.41	5	P:GO:0006520; P:GO:0006790; P:GO:0009058; F:GO:0008168; F:GO:0043167	P:cellular amino acid metabolic process; P:sulfur compound metabolic process; P:biosynthetic process; F:methyltransferase activity; F:ion binding	EC:2.1.1.5	Betaine--homocysteine S-methyltransferase
Potra2n8c18310.1	[BLASTED, ANNOTATED]	hypothetical protein H0E87_021308	1521	1	0	98.41	2	F:GO:0003674; C:GO:0005575	F:molecular_function; C:cellular_component
Potra2n9c18762.1	[BLASTED, ANNOTATED]	probable carboxylesterase 15	993	1	0	99.7	1	F:GO:0003674	F:molecular_function	EC:3	Hydrolases
Potra2n9c18762.4	[BLASTED, ANNOTATED]	probable carboxylesterase 15	993	1	0	99.7	1	F:GO:0003674	F:molecular_function	EC:3	Hydrolases
Potra2n9c18762.5	[BLASTED, ANNOTATED]	probable carboxylesterase 15	993	1	0	99.7	1	F:GO:0003674	F:molecular_function	EC:3	Hydrolases
Potra2n9c18762.7	[BLASTED, ANNOTATED]	probable carboxylesterase 15	993	1	0	99.7	1	F:GO:0003674	F:molecular_function	EC:3	Hydrolases
Potra2n9c18939.5	[BLASTED, ANNOTATED]	hypothetical protein SADUNF_Sadunf09G0109900	1803	1	0	88.64	3	P:GO:0006464; F:GO:0016301; F:GO:0043167	P:cellular protein modification process; F:kinase activity; F:ion binding	EC:2.7.1	Transferring phosphorus-containing groups
Potra2n9c18939.3	[BLASTED, ANNOTATED]	hypothetical protein SADUNF_Sadunf09G0109900	1803	1	0	88.64	3	P:GO:0006464; F:GO:0016301; F:GO:0043167	P:cellular protein modification process; F:kinase activity; F:ion binding	EC:2.7.1	Transferring phosphorus-containing groups
Potra2n9c18939.1	[BLASTED, ANNOTATED]	hypothetical protein SADUNF_Sadunf09G0109900	1803	1	0	88.64	3	P:GO:0006464; F:GO:0016301; F:GO:0043167	P:cellular protein modification process; F:kinase activity; F:ion binding	EC:2.7.1	Transferring phosphorus-containing groups
Potra2n9c18970.1	[BLASTED, ANNOTATED]	PI-PLC X-box domain-containing protein DDB_G0293730-like	957	1	0	99.37	2	P:GO:0006629; F:GO:0003674	P:lipid metabolic process; F:molecular_function	EC:3.1.4	Acting on ester bonds
Potra2n9c19054.1	[BLASTED, ANNOTATED]	purple acid phosphatase 2	1470	1	0	98.36	2	F:GO:0016791; F:GO:0043167	F:phosphatase activity; F:ion binding	EC:3.1.3.2	Acid phosphatase
Potra2n9c19219.1	[BLASTED, ANNOTATED]	autophagy-related protein 2-like isoform X1	6141	1	0	95.5	1	P:GO:0006914	P:autophagy
Potra2n9c19219.6	[BLASTED, ANNOTATED]	autophagy-related protein 2-like isoform X1	6141	1	0	95.5	1	P:GO:0006914	P:autophagy
Potra2n9c19219.4	[BLASTED, ANNOTATED]	autophagy-related protein 2-like isoform X1	6141	1	0	95.5	1	P:GO:0006914	P:autophagy
Potra2n9c19261.2	[BLASTED, ANNOTATED]	hypothetical protein DKX38_014283	1527	1	0	95.28	1	F:GO:0008233	F:peptidase activity	EC:3.4	Acting on peptide bonds (peptidases)
Potra2n9c19261.1	[BLASTED, ANNOTATED]	hypothetical protein DKX38_014283	1527	1	0	95.28	1	F:GO:0008233	F:peptidase activity	EC:3.4	Acting on peptide bonds (peptidases)
Potra2n9c19332.1	[BLASTED, ANNOTATED]	zinc finger protein ZAT10-like	735	1	1.71e-89	88.89	1	F:GO:0003700	F:DNA-binding transcription factor activity
Potra2n9c19376.1	[BLASTED, ANNOTATED]	inositol-tetrakisphosphate 1-kinase 2-like isoform X1	855	1	2.88e-150	98.81	3	P:GO:0044281; F:GO:0016301; F:GO:0043167	P:small molecule metabolic process; F:kinase activity; F:ion binding	EC:2.7.1.134; EC:2.7.1.159	Inositol-tetrakisphosphate 1-kinase; Inositol-1,3,4-trisphosphate 5/6-kinase
Potra2n9c19388.1	[BLASTED, ANNOTATED]	pathogenesis-related protein 1-like	489	1	5.54e-94	100	2	P:GO:0006950; C:GO:0005576	P:response to stress; C:extracellular region
Potra2n9c19438.5	[BLASTED, ANNOTATED]	uncharacterized protein LOC118027712 isoform X1	4680	1	0	97.95	1	F:GO:0043167	F:ion binding
Potra2n9c19559.1	[BLASTED, ANNOTATED]	mitogen-activated protein kinase kinase kinase 18-like	1395	1	0	99.53	3	P:GO:0006464; F:GO:0016301; F:GO:0043167	P:cellular protein modification process; F:kinase activity; F:ion binding	EC:2.7.1	Transferring phosphorus-containing groups
Potra2n9c19579.1	[BLASTED, ANNOTATED]	ethylene-overproduction protein 1	2739	1	0	99.78	2	P:GO:0007165; F:GO:0003674	P:signal transduction; F:molecular_function
Potra2n9c19654.1	[BLASTED, ANNOTATED]	hypothetical protein H0E87_019274	1455	1	0	98.76	2	F:GO:0022857; C:GO:0005575	F:transmembrane transporter activity; C:cellular_component	EC:7	Translocases
Potra2n9c19700.1	[BLASTED, ANNOTATED]	hypothetical protein H0E87_018685	1680	1	0	99.57	3	P:GO:0008150; F:GO:0003700; C:GO:0005634	P:biological_process; F:DNA-binding transcription factor activity; C:nucleus
Potra2n9c19731.1	[BLASTED, ANNOTATED]	dehydrodolichyl diphosphate synthase 2 isoform X2	978	1	0	91.64	1	F:GO:0016765	F:transferase activity, transferring alkyl or aryl (other than methyl) groups	EC:2.5.1	Transferring alkyl or aryl groups, other than methyl groups
Potra2n9c19804.2	[BLASTED, ANNOTATED]	probable protein phosphatase 2C 24	1320	1	0	99.09	1	F:GO:0016791	F:phosphatase activity	EC:3.1.3	Acting on ester bonds
Potra2n9c19804.1	[BLASTED, ANNOTATED]	probable protein phosphatase 2C 24	1320	1	0	99.09	1	F:GO:0016791	F:phosphatase activity	EC:3.1.3	Acting on ester bonds
Potra2n9c19864.2	[BLASTED, ANNOTATED]	U-box domain-containing protein 33	2514	1	0	98.57	3	P:GO:0006464; F:GO:0016301; F:GO:0043167	P:cellular protein modification process; F:kinase activity; F:ion binding	EC:2.7.1	Transferring phosphorus-containing groups
Potra2n9c19970.1	[BLASTED, ANNOTATED]	SAMT, partial	1095	1	0	99.18	1	F:GO:0008168	F:methyltransferase activity	EC:2.1.1	Transferring one-carbon groups
Potra2n1049s36950.1	[BLASTED, ANNOTATED]	transposable element gene	1719	1	0	91.75	3	P:GO:0006464; F:GO:0016301; F:GO:0043167	P:cellular protein modification process; F:kinase activity; F:ion binding	EC:2.7.1	Transferring phosphorus-containing groups
Potra2n124s34588.1	[BLASTED, ANNOTATED]	pectinesterase	1674	1	0	98.2	2	P:GO:0071554; F:GO:0003674	P:cell wall organization or biogenesis; F:molecular_function	EC:3.1.1.11	Pectinesterase
Potra2n243s35087.1	[BLASTED, ANNOTATED]	receptor-like protein 7	1698	1	0	92.6	1	F:GO:0003674	F:molecular_function
Potra2n251s35121.1	[BLASTED, ANNOTATED]	G-type lectin S-receptor-like serine/threonine-protein kinase CES101 isoform X1	912	1	0	96.98	3	P:GO:0006464; F:GO:0016301; F:GO:0043167	P:cellular protein modification process; F:kinase activity; F:ion binding	EC:2.7.1	Transferring phosphorus-containing groups
Potra2n360s35410.1	[BLASTED, ANNOTATED]	cytochrome P450 71AU50-like	1479	1	0	97.27	2	F:GO:0016491; F:GO:0043167	F:oxidoreductase activity; F:ion binding	EC:1.14	Acting on paired donors, with incorporation or reduction of molecular oxygen. The oxygen incorporated need not be derived from O(2)
Potra2n377s35477.1	[BLASTED, ANNOTATED]	disease resistance protein RGA2	1815	1	0	73.5	1	F:GO:0043167	F:ion binding
Potra2n407s35552.1	[BLASTED, ANNOTATED]	G-type lectin S-receptor-like serine/threonine-protein kinase CES101	2115	1	0	92.71	3	P:GO:0006464; F:GO:0016301; F:GO:0043167	P:cellular protein modification process; F:kinase activity; F:ion binding	EC:2.7.1	Transferring phosphorus-containing groups
Potra2n436s35669.1	[BLASTED, ANNOTATED]	receptor-like protein 9DC3	2586	1	0	79.33	2	F:GO:0003674; C:GO:0005575	F:molecular_function; C:cellular_component
Potra2n436s35670.1	[BLASTED, ANNOTATED]	receptor-like protein Cf-9 homolog	2727	1	0	73.09	1	F:GO:0003674	F:molecular_function
Potra2n450s35709.1	[BLASTED, ANNOTATED]	G-type lectin S-receptor-like serine/threonine-protein kinase At1g67520 isoform X5	1746	1	0	69.94	3	P:GO:0006464; F:GO:0016301; F:GO:0043167	P:cellular protein modification process; F:kinase activity; F:ion binding
Potra2n456s35728.1	[BLASTED, ANNOTATED]	glutamate receptor 2.9-like	2595	1	0	96.88	2	F:GO:0022857; C:GO:0005575	F:transmembrane transporter activity; C:cellular_component	EC:7	Translocases
Potra2n491s35793.1	[BLASTED, ANNOTATED]	putative disease resistance protein RGA4	3705	1	0	92.65	1	F:GO:0043167	F:ion binding
Potra2n492s35805.1	[BLASTED, ANNOTATED]	homeobox-leucine zipper protein ATHB-7	717	1	1.91e-147	97.9	5	P:GO:0009058; P:GO:0034641; F:GO:0003677; F:GO:0003700; C:GO:0005634	P:biosynthetic process; P:cellular nitrogen compound metabolic process; F:DNA binding; F:DNA-binding transcription factor activity; C:nucleus
Potra2n514s35854.1	[BLASTED, ANNOTATED]	probable inactive purple acid phosphatase 27	921	1	0	93.79	2	F:GO:0016791; F:GO:0043167	F:phosphatase activity; F:ion binding	EC:3.1.3.2	Acid phosphatase
Potra2n526s35884.1	[BLASTED, ANNOTATED]	G-type lectin S-receptor-like serine/threonine-protein kinase CES101	1068	1	0	93.52	3	P:GO:0006464; F:GO:0016301; F:GO:0043167	P:cellular protein modification process; F:kinase activity; F:ion binding	EC:2.7.1	Transferring phosphorus-containing groups
Potra2n552s35927.1	[BLASTED, ANNOTATED]	ion channel CASTOR-like	834	1	1.5e-103	97.47	1	P:GO:0006810	P:transport
Potra2n607s36133.1	[BLASTED, ANNOTATED]	putative disease resistance protein RGA4 isoform X1	3804	1	0	98.16	1	F:GO:0043167	F:ion binding
Potra2n643s36255.1	[BLASTED, ANNOTATED]	UPF0481 protein At3g47200	1266	1	0	89.31	1	C:GO:0005575	C:cellular_component
Potra2n656s36299.1	[BLASTED, ANNOTATED]	LRR receptor-like serine/threonine-protein kinase GSO1 isoform X2	1323	1	0	71.12	1	F:GO:0003674	F:molecular_function
Potra2n713s36568.1	[BLASTED, ANNOTATED]	7-deoxyloganetin glucosyltransferase-like	1101	1	0	98.63	1	F:GO:0016757	F:glycosyltransferase activity
Potra2n740s36646.1	[BLASTED, ANNOTATED]	G-type lectin S-receptor-like serine/threonine-protein kinase CES101 isoform X1	1362	1	0	98.26	3	P:GO:0006464; F:GO:0016301; F:GO:0043167	P:cellular protein modification process; F:kinase activity; F:ion binding	EC:2.7.1	Transferring phosphorus-containing groups
Potra2n746s36671.1	[BLASTED, ANNOTATED]	ADP-ribosylation factor GTPase-activating protein AGD5-like isoform X1	1407	1	0	97.01	1	F:GO:0030234	F:enzyme regulator activity
Potra2n780s36754.1	[BLASTED, ANNOTATED]	7-deoxyloganetin glucosyltransferase-like isoform X1	1449	1	0	98.96	1	F:GO:0016757	F:glycosyltransferase activity
Potra2n780s36757.1	[BLASTED, ANNOTATED]	7-deoxyloganetin glucosyltransferase-like	1446	1	0	98.55	1	F:GO:0016757	F:glycosyltransferase activity
Potra2n8c17347.1	[BLASTED]	E3 ubiquitin-protein ligase RGLG4-like	1131	1	0	92.09
Potra2n8c16841.1	[BLASTED]	uncharacterized protein LOC118030458	981	1	0	99.69
Potra2n6c15211.1	[BLASTED]	heavy metal-associated isoprenylated plant protein 43-like isoform X1	615	1	5.57e-28	96.61
Potra2n1c3029.1	[BLASTED]	microtubule-associated protein futsch	8070	1	0	95.01
Potra2n7c15973.2	[BLASTED]	transmembrane protein 53-like	1332	1	0	98.87
Potra2n9c19791.2	[BLASTED]	uncharacterized protein LOC118035283 isoform X1	1044	1	0	89.7
Potra2n10c21066.1	[BLASTED]	autophagy-related protein 8i	357	1	8.71e-81	100
Potra2n5c11865.1	[BLASTED]	hypothetical protein H0E87_006942	606	1	8.66e-148	100
Potra2n6c13972.1	[BLASTED]	PREDICTED: uncharacterized protein LOC105114883 isoform X1	942	1	1.84e-124	78.64
Potra2n7c15973.3	[BLASTED]	transmembrane protein 53-like	1332	1	0	98.87
Potra2n9c19791.3	[BLASTED]	uncharacterized protein LOC118035283 isoform X1	1044	1	0	89.7
Potra2n8c18448.4	[BLASTED]	uncharacterized protein D5086_0000146700	2838	1	0	96.38
Potra2n14c26743.1	[BLASTED]	uncharacterized protein LOC118049475	1434	1	0	97.18
Potra2n1c1285.1	[BLASTED]	FCS-Like Zinc finger 1-like	474	1	1.15e-96	99.36
Potra2n8c17172.2	[BLASTED]	protein GUCD1 isoform X3	771	1	6.64e-167	98.28
Potra2n4c10304.1	[BLASTED]	hypothetical protein H0E87_009859	1767	1	0	99.46
Potra2n6c13527.1	[BLASTED]	hypothetical protein POPTR_006G205200	498	1	2.98e-59	96.36
Potra2n235s35074.1	[BLASTED]	unknown	765	1	2.13e-145	81.89
Potra2n2c6299.1	[BLASTED]	probable nucleoredoxin 2 isoform X2	831	1	4.88e-179	88.39
Potra2n5c12797.3	[BLASTED]	nuclear envelope-associated protein 2-like	1035	1	0	99.13
Potra2n19c33766.1	[NO-BLAST]	---NA---	882
Potra2n14c26970.4	[BLASTED]	FT-interacting protein 3-like	3159	1	0	99.4
Potra2n16c30257.3	[BLASTED]	O-fucosyltransferase 19-like isoform X1	1926	1	0	99.69
Potra2n11c22420.2	[BLASTED]	WPP domain-associated protein-like	2628	1	0	99.66
Potra2n1c868.1	[BLASTED]	hypothetical protein D5086_0000211470	2835	1	0	98.37
Potra2n5c12797.4	[BLASTED]	nuclear envelope-associated protein 2-like	1035	1	0	99.13
Potra2n16c29235.1	[BLASTED]	uncharacterized protein LOC118036637 isoform X1	1218	1	0	98.27
Potra2n4c9688.1	[BLASTED]	hypothetical protein D5086_0000073560	2523	1	0	97.98
Potra2n5c11684.1	[BLASTED]	protein indeterminate-domain 2 isoform X2	1584	1	0	95.86
Potra2n2c4176.4	[BLASTED]	uncharacterized protein LOC118049933 isoform X1	702	1	7.24e-103	84.62
Potra2n1c568.1	[BLASTED]	uncharacterized protein LOC7482842	804	1	1.84e-158	98.88
Potra2n14c26555.3	[BLASTED]	phosphatidate phosphatase PAH2-like isoform X1	3183	1	0	97.48
Potra2n1c868.2	[BLASTED]	hypothetical protein D5086_0000211470	2835	1	0	98.37
Potra2n5c10926.1	[BLASTED]	protein indeterminate-domain 12-like	1428	1	0	96.43
Potra2n10c20447.1	[BLASTED]	probable E3 ubiquitin-protein ligase ZFP1	1635	1	0	99.26
Potra2n3c6845.1	[BLASTED]	UPF0481 protein At3g47200-like	624	1	1.52e-108	91.79
Potra2n16c30257.5	[BLASTED]	O-fucosyltransferase 19-like isoform X1	1926	1	0	99.69
Potra2n9c19294.1	[BLASTED]	uncharacterized protein LOC118059153	1692	1	0	99.43
Potra2n1c339.3	[BLASTED]	uncharacterized protein LOC118034004 isoform X2	1533	1	0	98.63
Potra2n14c26555.4	[BLASTED]	phosphatidate phosphatase PAH2-like isoform X1	3183	1	0	97.48
Potra2n2c6238.4	[BLASTED]	gibberellin-regulated protein 1-like	309	1	2.1e-57	100
Potra2n8c17739.3	[BLASTED]	hypothetical protein	537	1	7.36e-107	97.24
Potra2n9c18950.1	[BLASTED]	protein EARLY-RESPONSIVE TO DEHYDRATION 7, chloroplastic-like	1248	1	0	97.73
Potra2n10c20447.2	[BLASTED]	probable E3 ubiquitin-protein ligase ZFP1	1635	1	0	99.26
Potra2n10c20471.1	[BLASTED]	lateral organ boundaries domain 1	663	1	2.54e-111	99.55
Potra2n1c339.4	[BLASTED]	uncharacterized protein LOC118034004 isoform X2	1533	1	0	98.63
Potra2n17c30578.1	[BLASTED]	uncharacterized protein LOC118048498	1035	1	0	98.56
Potra2n1c868.4	[BLASTED]	hypothetical protein D5086_0000211470	2481	1	0	98.91
Potra2n5c12797.2	[BLASTED]	nuclear envelope-associated protein 2-like	1035	1	0	99.13
Potra2n12c24358.1	[BLASTED]	hypothetical protein POPTR_012G075800	258	1	4.91e-46	94.12
Potra2n6c13475.1	[BLASTED]	hypothetical protein H0E87_014559	1437	1	0	99.37
Potra2n17c30578.2	[BLASTED]	uncharacterized protein LOC118048498	1035	1	0	98.56
Potra2n10c20216.2	[BLASTED]	uncharacterized protein LOC118060122 isoform X2	2205	1	0	98.91
Potra2n3c7255.1	[BLASTED]	COP1-interactive protein 1-like isoform X2	2835	1	0	98.94
Potra2n10c20447.4	[BLASTED]	probable E3 ubiquitin-protein ligase ZFP1	1635	1	0	99.26
Potra2n1c339.1	[BLASTED]	uncharacterized protein LOC118034004 isoform X2	1533	1	0	98.63
Potra2n18c32195.1	[BLASTED]	uncharacterized protein LOC118052059	1170	1	0	99.23
Potra2n10c21465.2	[BLASTED]	uncharacterized protein LOC118046391	1149	1	0	99.6
Potra2n1c1508.1	[BLASTED]	hypothetical protein D5086_0000218510	1911	1	0	99.37
Potra2n137s34709.1	[BLASTED]	uncharacterized protein LOC18107200	1569	1	1.88e-129	92.14
Potra2n13c26281.1	[BLASTED]	nuclear envelope-associated protein 2-like isoform X1	1035	1	0	99.13
Potra2n8c17380.1	[BLASTED]	protein BPS1, chloroplastic-like	915	1	2.59e-169	90.52
Potra2n11c22563.1	[BLASTED]	uncharacterized protein LOC118040731	525	1	1.76e-103	97.13
Potra2n1c339.2	[BLASTED]	uncharacterized protein LOC118034004 isoform X2	1533	1	0	98.63
Potra2n14c26686.2	[BLASTED]	COP9 signalosome complex subunit 7 isoform X4	678	1	9.55e-150	99.55
Potra2n18c32369.1	[NO-BLAST]	---NA---	729
Potra2n9c19841.1	[BLASTED]	scarecrow-like protein 33	2340	1	0	96.58
Potra2n13c26281.2	[BLASTED]	nuclear envelope-associated protein 2-like isoform X1	1035	1	0	99.13
Potra2n11c22420.1	[BLASTED]	WPP domain-associated protein-like	2628	1	0	99.66
Potra2n1c853.3	[BLASTED]	uncharacterized protein LOC118033713 isoform X1	1365	1	0	99.56
Potra2n11c23331.2	[BLASTED]	probable ubiquitin-conjugating enzyme E2 24	2775	1	0	99.24
Potra2n7c16590.2	[BLASTED]	ACT domain-containing protein ACR1-like isoform X2	1449	1	0	99.59
Potra2n2c4858.2	[BLASTED]	uncharacterized protein LOC118057832 isoform X2	918	1	0	96.22
Potra2n1c957.2	[BLASTED]	protein STAY-GREEN homolog, chloroplastic-like	813	1	0	99.26
Potra2n10c20216.1	[BLASTED]	uncharacterized protein LOC118060122 isoform X2	2205	1	0	98.91
Potra2n17c31746.1	[BLASTED]	4-coumarate--CoA ligase-like 9	1587	1	0	94.57
Potra2n10c21247.1	[BLASTED]	hypothetical protein H0E87_011545	1194	1	0	99.5
Potra2n3c7330.1	[BLASTED]	hypothetical protein H0E87_029725	1368	1	0	95.82
Potra2n11c22929.1	[BLASTED]	protein trichome birefringence-like 41 isoform X1	1059	1	0	99.39
Potra2n771s36728.1	[BLASTED]	DUF4283 domain-containing protein	2760	1	0	96.54
Potra2n9c18681.1	[BLASTED]	uncharacterized protein LOC118032340	1083	1	0	98.33
Potra2n6c13790.1	[NO-BLAST]	---NA---	333
Potra2n2c6297.1	[BLASTED]	uncharacterized protein LOC118052656	747	1	1.65e-156	89.52
Potra2n11c22929.2	[BLASTED]	protein trichome birefringence-like 41 isoform X1	1059	1	0	99.39
Potra2n17c31261.1	[BLASTED]	PREDICTED: uncharacterized protein LOC105113753	1449	1	0	93.6
Potra2n593s36082.1	[BLASTED]	G-type lectin S-receptor-like serine/threonine-protein kinase CES101 isoform X1	1386	1	0	86.48
Potra2n13c25032.1	[BLASTED]	universal stress protein PHOS32-like	858	1	1.64e-120	99.2
Potra2n1c62.1	[BLASTED]	probable acyl-activating enzyme 18, peroxisomal	2193	1	0	99.32
Potra2n10c21861.2	[BLASTED]	peroxygenase 1-like isoform X1	720	1	3.71e-175	98.74
Potra2n7c15538.1	[BLASTED]	hypothetical protein H0E87_003770	978	1	0	99.37
Potra2n1c1470.1	[BLASTED]	uncharacterized protein LOC118034846	585	1	3.36e-94	98.15
Potra2n8c17179.1	[BLASTED]	7-deoxyloganetic acid glucosyl transferase-like	516	1	1.5e-114	99.4
Potra2n16c29841.1	[BLASTED]	uncharacterized protein LOC118049739	522	1	7.07e-79	98.84
Potra2n3c7423.1	[BLASTED]	protein STAY-GREEN homolog, chloroplastic-like	810	1	3.25e-177	98.84
Potra2n10c20823.1	[BLASTED]	uncharacterized protein LOC112328974	819	1	7.15e-127	97.16
Potra2n1c2644.1	[BLASTED]	CBS domain-containing protein CBSX2, chloroplastic-like isoform X2	828	1	1.36e-130	83.64
Potra2n11c23331.1	[BLASTED]	probable ubiquitin-conjugating enzyme E2 24	2775	1	0	99.24
Potra2n2c6322.1	[BLASTED]	ganglioside-induced differentiation-associated protein 2-like	618	1	2.42e-149	100
Potra2n1c3893.1	[BLASTED]	putative disease resistance protein RGA4	1323	1	0	90.18
Potra2n10c20651.3	[BLASTED]	uncharacterized protein LOC118059687 isoform X1	1638	1	0	98.17
Potra2n6c13119.1	[BLASTED]	uncharacterized protein LOC118050329	435	1	2.49e-60	98.61
Potra2n11c23661.1	[BLASTED]	uncharacterized protein LOC118042546	882	1	8.04e-112	99.07
Potra2n6c15217.1	[BLASTED]	protein PYRICULARIA ORYZAE RESISTANCE 21-like	396	1	7.17e-19	100
Potra2n15c28819.3	[BLASTED]	glycine-rich domain-containing protein 1	2481	1	0	85.99
Potra2n2c6238.1	[BLASTED]	gibberellin-regulated protein 1-like	309	1	2.1e-57	100
Potra2n1c957.1	[BLASTED]	protein STAY-GREEN homolog, chloroplastic-like	813	1	0	99.26
Potra2n16c30188.2	[BLASTED]	ultraviolet-B receptor UVR8-like isoform X1	1416	1	0	97.44
Potra2n643s36253.1	[BLASTED]	UPF0481 protein At3g47200-like	1281	1	0	87.56
Potra2n3c7118.1	[BLASTED]	uncharacterized protein LOC118054619 isoform X1	558	1	8.26e-90	79.46
Potra2n8c17739.1	[BLASTED]	hypothetical protein	537	1	7.36e-107	97.24
Potra2n1c1374.1	[BLASTED]	VAN3-binding protein	1173	1	0	93.82
Potra2n16c30188.3	[BLASTED]	regulator of chromosome condensation family protein	1242	1	0	92.87
Potra2n11c22781.1	[BLASTED]	hypothetical protein H0E87_007210	1350	1	0	90.65
Potra2n1c3881.1	[BLASTED]	hypothetical protein D5086_0000323370	1038	1	7.24e-127	89.79
Potra2n10c21912.3	[BLASTED]	probable nucleoredoxin 1	2082	1	0	98.22
Potra2n5c10501.1	[BLASTED]	uncharacterized protein LOC7479117	636	1	9.52e-130	98.1
Potra2n10c21861.1	[BLASTED]	peroxygenase 1-like isoform X1	720	1	3.71e-175	98.74
Potra2n1c2605.1	[BLASTED]	probable indole-3-acetic acid-amido synthetase GH3.1 isoform X2	1791	1	0	99.33
Potra2n8c17739.2	[BLASTED]	hypothetical protein	537	1	7.36e-107	97.24
Potra2n1c1374.2	[BLASTED]	VAN3-binding protein	1173	1	0	93.82
Potra2n6c13572.2	[BLASTED]	uncharacterized protein LOC118043819	1989	1	0	92.65
Potra2n10c20651.1	[BLASTED]	uncharacterized protein LOC118059687 isoform X1	1737	1	0	92.73
Potra2n6c13392.1	[BLASTED]	uncharacterized protein LOC118030636	396	1	7.75e-89	99.24
Potra2n2c5172.1	[BLASTED]	dentin sialophosphoprotein-like	2175	1	0	98.69
Potra2n15c28819.1	[BLASTED]	glycine-rich domain-containing protein 1	2481	1	0	85.99
Potra2n17c31520.1	[BLASTED]	protein EXORDIUM-like 2	891	1	0	99.32
Potra2n2c4725.1	[BLASTED]	uncharacterized protein LOC118044475	390	1	1.07e-71	97.67
Potra2n6c13572.3	[BLASTED]	uncharacterized protein LOC118043819	1989	1	0	92.65
Potra2n10c20651.2	[BLASTED]	uncharacterized protein LOC118059687 isoform X1	1638	1	0	98.17
Potra2n7c15973.1	[BLASTED]	transmembrane protein 53-like	1332	1	0	98.87
Potra2n9c19791.1	[BLASTED]	uncharacterized protein LOC118035283 isoform X1	1044	1	0	89.7
Potra2n1c1797.1	[BLASTED]	uncharacterized protein LOC118040212	963	1	0	99.64
Potra2n16c29906.1	[BLASTED]	uncharacterized protein D5086_0000241350	498	1	3.16e-77	96.41

## Sheet: IR_IM DOWN
Tags	Name	FC	logFC	logCPM	P-Value	FDR	LR
[DOWN]	Potra2n6c14146.4	-2.2409	-1.16408	4.33971	0.00010052	0.0102336	15.1269
[DOWN]	Potra2n6c14146.3	-2.2409	-1.16408	4.33971	0.00010052	0.0102336	15.1269
[DOWN]	Potra2n6c14146.5	-2.2409	-1.16408	4.33971	0.00010052	0.0102336	15.1269
[DOWN]	Potra2n18c33103.1	-2.21675	-1.14845	5.84051	0.00127571	0.0392976	10.3774
[DOWN]	Potra2n1c1307.2	-2.0974	-1.0686	6.32407	6.39905e-05	0.00801197	15.9807
[DOWN]	Potra2n15c28865.1	-3.86075	-1.94888	3.49995	7.12394e-06	0.00196771	20.1597
[DOWN]	Potra2n4c10124.1	-3.30167	-1.7232	6.57766	0.00162038	0.0433695	9.93644
[DOWN]	Potra2n4c10124.3	-3.30167	-1.7232	6.57766	0.00162038	0.0433695	9.93644
[DOWN]	Potra2n5c11270.2	-5.02883	-2.33022	1.93598	0.00108902	0.0364769	10.6697
[DOWN]	Potra2n10c21969.1	-2.47321	-1.30638	0.540897	0.00139173	0.0407046	10.2167
[DOWN]	Potra2n10c21969.2	-2.47321	-1.30638	0.540897	0.00139173	0.0407046	10.2167
[DOWN]	Potra2n14c26615.2	-5.01835	-2.32721	1.2687	9.97532e-05	0.0102336	15.1414
[DOWN]	Potra2n14c26615.1	-5.01835	-2.32721	1.2687	9.97532e-05	0.0102336	15.1414
[DOWN]	Potra2n3c7316.1	-2.38644	-1.25486	3.42559	0.000384638	0.022241	12.6054
[DOWN]	Potra2n3c7316.2	-2.38644	-1.25486	3.42559	0.000384638	0.022241	12.6054
[DOWN]	Potra2n5c11296.1	-4.06518	-2.02332	1.02817	0.000187422	0.0143341	13.9532
[DOWN]	Potra2n13c26166.1	-2.0854	-1.06032	4.76892	0.00199939	0.0489308	9.5501
[DOWN]	Potra2n13c26166.2	-2.0854	-1.06032	4.76892	0.00199939	0.0489308	9.5501
[DOWN]	Potra2n8c18380.1	-14.6478	-3.87261	2.8792	0.00111276	0.0366407	10.6299
[DOWN]	Potra2n8c18380.2	-14.6478	-3.87261	2.8792	0.00111276	0.0366407	10.6299
[DOWN]	Potra2n8c18380.3	-14.6478	-3.87261	2.8792	0.00111276	0.0366407	10.6299
[DOWN]	Potra2n10c21944.1	-2.88707	-1.52961	3.94969	0.00167295	0.0442101	9.87768
[DOWN]	Potra2n10c20742.1	-3.38053	-1.75725	2.54298	0.000588051	0.0270915	11.8134
[DOWN]	Potra2n10c20742.2	-3.38053	-1.75725	2.54298	0.000588051	0.0270915	11.8134
[DOWN]	Potra2n5c10716.1	-6.13271	-2.61653	2.75173	0.000866987	0.0323957	11.092
[DOWN]	Potra2n11c23008.1	-2.52234	-1.33476	3.52102	0.000861801	0.0322407	11.1032
[DOWN]	Potra2n11c23008.3	-2.52234	-1.33476	3.52102	0.000861801	0.0322407	11.1032
[DOWN]	Potra2n11c23008.2	-2.52234	-1.33476	3.52102	0.000861801	0.0322407	11.1032
[DOWN]	Potra2n6c13799.1	-6.59554	-2.72149	2.71786	0.000254965	0.0173617	13.3753
[DOWN]	Potra2n1c3821.4	-8.20691	-3.03684	1.93177	0.0012522	0.0389209	10.4117
[DOWN]	Potra2n1c3821.5	-3.27187	-1.71011	3.72396	8.69035e-05	0.00950156	15.4018
[DOWN]	Potra2n1c3821.1	-3.27187	-1.71011	3.72396	8.69035e-05	0.00950156	15.4018
[DOWN]	Potra2n1c3821.2	-3.27187	-1.71011	3.72396	8.69035e-05	0.00950156	15.4018
[DOWN]	Potra2n1c3821.3	-3.27187	-1.71011	3.72396	8.69035e-05	0.00950156	15.4018
[DOWN]	Potra2n2c4462.1	-5.31788	-2.41085	3.5585	0.00157296	0.0430701	9.99113
[DOWN]	Potra2n2c4978.1	-2.01521	-1.01093	4.71524	0.000112516	0.0109679	14.9141
[DOWN]	Potra2n10c20981.1	-2.55852	-1.35531	3.40718	0.000157505	0.0131712	14.2803
[DOWN]	Potra2n3c7067.1	-2.97278	-1.57181	4.62609	0.000219619	0.0162367	13.6553
[DOWN]	Potra2n5c12502.2	-5.45799	-2.44837	2.74227	0.00106707	0.036054	10.7074
[DOWN]	Potra2n2c4367.2	-3.70992	-1.89139	0.822603	0.00119142	0.0382177	10.5036
[DOWN]	Potra2n10c21086.1	-12.004	-3.58544	3.23599	0.000131274	0.0117809	14.6234
[DOWN]	Potra2n10c21086.2	-12.004	-3.58544	3.23599	0.000131274	0.0117809	14.6234
[DOWN]	Potra2n3c7282.3	-2.50031	-1.32211	5.45315	0.000705339	0.029198	11.4751
[DOWN]	Potra2n12c24299.1	-3.11255	-1.6381	2.644	0.000413398	0.0226792	12.4706
[DOWN]	Potra2n12c24402.1	-2.17696	-1.12231	3.03515	0.000493679	0.0251711	12.1394
[DOWN]	Potra2n13c26048.1	-2.81386	-1.49255	3.79358	0.00179933	0.0460222	9.74375
[DOWN]	Potra2n2c5325.1	-2.76318	-1.46633	2.26262	0.00142466	0.0409983	10.1736
[DOWN]	Potra2n3c6704.3	-2.66928	-1.41645	4.00924	0.00141337	0.0408913	10.1883
[DOWN]	Potra2n18c32852.1	-3.46415	-1.7925	2.24669	2.83302e-05	0.0046544	17.5267
[DOWN]	Potra2n5c10780.1	-6.28061	-2.6509	0.783216	0.00165233	0.0438518	9.90051
[DOWN]	Potra2n5c11764.1	-5.09881	-2.35016	1.00276	0.00183707	0.0465732	9.70561
[DOWN]	Potra2n5c11764.2	-5.09881	-2.35016	1.00276	0.00183707	0.0465732	9.70561
[DOWN]	Potra2n18c32483.1	-2.17563	-1.12144	3.90489	0.000239332	0.0168133	13.494
[DOWN]	Potra2n18c32483.4	-2.17563	-1.12144	3.90489	0.000239332	0.0168133	13.494
[DOWN]	Potra2n1c3827.1	-2.75636	-1.46276	4.80371	8.88105e-05	0.00959661	15.3608
[DOWN]	Potra2n1c1010.1	-4.08836	-2.03152	3.4704	0.000120573	0.0113452	14.7837
[DOWN]	Potra2n1c763.4	-10.7884	-3.4314	3.9729	0.000463811	0.0243986	12.2558
[DOWN]	Potra2n4c9428.1	-5.03102	-2.33085	2.62498	2.59258e-05	0.00437512	17.6954
[DOWN]	Potra2n18c33072.3	-2.45358	-1.29489	5.54516	7.7978e-05	0.00893467	15.6067
[DOWN]	Potra2n18c33072.2	-2.45358	-1.29489	5.54516	7.7978e-05	0.00893467	15.6067
[DOWN]	Potra2n18c33072.1	-2.45358	-1.29489	5.54516	7.7978e-05	0.00893467	15.6067
[DOWN]	Potra2n14c26583.2	-2.40568	-1.26644	3.49713	0.000861618	0.0322407	11.1036
[DOWN]	Potra2n13c25216.7	-2.70827	-1.43737	4.71812	0.000807018	0.0310902	11.225
[DOWN]	Potra2n16c30566.2	-3.35089	-1.74455	5.49013	0.0002481	0.0172058	13.4265
[DOWN]	Potra2n16c30566.1	-3.35089	-1.74455	5.49013	0.0002481	0.0172058	13.4265
[DOWN]	Potra2n12c23837.1	-5.69004	-2.50844	3.39436	0.000534738	0.026302	11.9905
[DOWN]	Potra2n12c23837.3	-5.69004	-2.50844	3.39436	0.000534738	0.026302	11.9905
[DOWN]	Potra2n9c19326.2	-2.63417	-1.39735	1.43686	0.000157794	0.0131712	14.2768
[DOWN]	Potra2n4c10028.1	-2.48516	-1.31334	4.43317	8.44557e-05	0.00940995	15.4558
[DOWN]	Potra2n6c13538.2	-2.93419	-1.55296	2.73453	0.00187246	0.0471546	9.67055
[DOWN]	Potra2n6c13382.1	-5.76157	-2.52646	3.28624	0.00127047	0.0392461	10.3849
[DOWN]	Potra2n14c26581.1	-3.47252	-1.79598	4.7442	0.0015873	0.0431708	9.97442
[DOWN]	Potra2n4c9270.1	-2.87897	-1.52555	7.48595	0.00171663	0.0449815	9.83027
[DOWN]	Potra2n17c31477.1	-5.93843	-2.57008	1.60942	0.000942265	0.0340273	10.9377
[DOWN]	Potra2n11c23347.1	-6.3921	-2.67629	1.68776	0.00201637	0.0490291	9.53458
[DOWN]	Potra2n4c9177.1	-4.96694	-2.31236	5.59046	0.000889673	0.0328872	11.0442
[DOWN]	Potra2n6c15072.1	-2.12689	-1.08875	5.38911	0.00149051	0.0416953	10.0903
[DOWN]	Potra2n8c18414.1	-3.67115	-1.87623	5.74248	0.000557134	0.0267795	11.914
[DOWN]	Potra2n5c10544.2	-2.04589	-1.03273	3.49797	7.43516e-05	0.00867929	15.6968
[DOWN]	Potra2n5c10544.1	-2.04589	-1.03273	3.49797	7.43516e-05	0.00867929	15.6968
[DOWN]	Potra2n899s36883.1	-4.06452	-2.02309	2.69023	1.27691e-05	0.00269723	19.0447
[DOWN]	Potra2n8c16920.2	-2.18493	-1.12759	4.01217	6.3761e-06	0.00183102	20.3718
[DOWN]	Potra2n9c19008.2	-17.4297	-4.12347	2.46815	0.000893521	0.0329349	11.0362
[DOWN]	Potra2n3c7479.1	-2.51924	-1.33299	5.37506	0.00106632	0.036054	10.7087
[DOWN]	Potra2n1c2451.1	-7.35671	-2.87906	1.42421	0.000384176	0.022241	12.6076
[DOWN]	Potra2n10c20606.1	-4.715	-2.23726	2.41998	0.00033666	0.0204973	12.8545
[DOWN]	Potra2n10c20606.2	-4.715	-2.23726	2.41998	0.00033666	0.0204973	12.8545
[DOWN]	Potra2n6c13695.1	-5.86986	-2.55333	2.07415	0.000397954	0.0222862	12.5418
[DOWN]	Potra2n128s34669.2	-2.3769	-1.24908	3.21344	0.00161808	0.0433695	9.93906
[DOWN]	Potra2n18c32679.1	-2.82686	-1.4992	1.63328	0.00118275	0.0380279	10.5171
[DOWN]	Potra2n19c34473.1	-2.79125	-1.48091	2.16261	0.000355392	0.0211216	12.7532
[DOWN]	Potra2n11c22797.2	-40.53	-5.34092	5.00352	0.000653019	0.0281558	11.6184
[DOWN]	Potra2n19c33369.2	-7.12433	-2.83275	2.40644	0.000128947	0.0116403	14.6571
[DOWN]	Potra2n19c33369.1	-7.12433	-2.83275	2.40644	0.000128947	0.0116403	14.6571
[DOWN]	Potra2n8c18362.1	-3.32467	-1.73321	6.74273	3.07907e-07	0.000223527	26.1995
[DOWN]	Potra2n8c17165.1	-3.24756	-1.69936	1.13113	6.183e-05	0.00784102	16.0458
[DOWN]	Potra2n15c28693.2	-4.24348	-2.08525	4.17888	1.97734e-05	0.0036029	18.211
[DOWN]	Potra2n15c28693.1	-4.24348	-2.08525	4.17888	1.97734e-05	0.0036029	18.211
[DOWN]	Potra2n5c10688.2	-5.04647	-2.33528	3.97375	0.000308559	0.0193134	13.0177
[DOWN]	Potra2n6c15120.1	-11.9181	-3.57509	4.05814	2.37143e-06	0.00102271	22.2679
[DOWN]	Potra2n6c15120.2	-11.9181	-3.57509	4.05814	2.37143e-06	0.00102271	22.2679
[DOWN]	Potra2n8c18100.2	-2.86011	-1.51607	6.09056	0.00133737	0.0400755	10.2902
[DOWN]	Potra2n19c33342.4	-3.60275	-1.8491	0.82252	9.01684e-05	0.00959661	15.3322
[DOWN]	Potra2n19c33342.2	-3.60275	-1.8491	0.82252	9.01684e-05	0.00959661	15.3322
[DOWN]	Potra2n17c31926.1	-3.24624	-1.69877	4.9486	0.000221306	0.0162453	13.6409
[DOWN]	Potra2n12c23713.5	-19.0863	-4.25447	1.51085	4.76589e-05	0.0066065	16.539
[DOWN]	Potra2n12c23713.3	-19.0863	-4.25447	1.51085	4.76589e-05	0.0066065	16.539
[DOWN]	Potra2n13c25261.1	-5.33277	-2.41489	6.31207	0.000825611	0.0315327	11.1828
[DOWN]	Potra2n11c23240.1	-2.23306	-1.15902	5.64542	0.000852281	0.0321167	11.1238
[DOWN]	Potra2n11c23240.2	-2.23306	-1.15902	5.64542	0.000852281	0.0321167	11.1238
[DOWN]	Potra2n2c5343.1	-3.67461	-1.87759	3.04769	0.000841206	0.0319319	11.148
[DOWN]	Potra2n17c31771.6	-6.52603	-2.70621	1.50891	0.00122589	0.0385469	10.4509
[DOWN]	Potra2n17c31771.5	-6.52603	-2.70621	1.50891	0.00122589	0.0385469	10.4509
[DOWN]	Potra2n12c24816.1	-5.32446	-2.41264	1.08505	2.52843e-07	0.000201309	26.58
[DOWN]	Potra2n2c5129.1	-6.03771	-2.594	1.19825	1.81758e-05	0.00346244	18.3715
[DOWN]	Potra2n7c15463.2	-3.04264	-1.60532	2.92898	0.00142936	0.0410195	10.1675
[DOWN]	Potra2n1c2576.2	-8.33102	-3.05849	4.40573	0.00010169	0.0103189	15.1051
[DOWN]	Potra2n1c1961.1	-23.5144	-4.55548	2.0133	0.000897567	0.0329437	11.0278
[DOWN]	Potra2n5c11960.1	-5.91051	-2.56328	4.3673	7.39366e-05	0.00867929	15.7073
[DOWN]	Potra2n11c22906.1	-3.01754	-1.59337	4.44633	0.000425211	0.0230021	12.418
[DOWN]	Potra2n18c32141.2	-3.75857	-1.91018	3.26772	0.00159769	0.0432228	9.9624
[DOWN]	Potra2n18c32141.1	-3.75857	-1.91018	3.26772	0.00159769	0.0432228	9.9624
[DOWN]	Potra2n14c27835.2	-2.30218	-1.203	4.03	0.00112576	0.0369515	10.6084
[DOWN]	Potra2n5c10919.1	-2.08925	-1.06299	6.14279	0.00193566	0.0480066	9.60957
[DOWN]	Potra2n15c28670.1	-2.49892	-1.3213	11.4676	0.00189906	0.047478	9.64463
[DOWN]	Potra2n12c24074.2	-3.07246	-1.61939	1.42093	1.31972e-05	0.0027319	18.9818
[DOWN]	Potra2n12c24204.1	-3.12056	-1.64181	4.25522	4.36055e-06	0.00152134	21.0994
[DOWN]	Potra2n12c24204.2	-3.12056	-1.64181	4.25522	4.36055e-06	0.00152134	21.0994
[DOWN]	Potra2n1c3772.1	-3.00786	-1.58874	5.66121	0.00171986	0.0449915	9.82682
[DOWN]	Potra2n10c21673.1	-9.32934	-3.22177	2.52718	1.80803e-06	0.000825605	22.7889
[DOWN]	Potra2n1c1985.1	-3.63074	-1.86026	4.55012	0.00139878	0.0407828	10.2074
[DOWN]	Potra2n6c14513.1	-3.31197	-1.72769	2.32214	0.000598478	0.0271407	11.7807
[DOWN]	Potra2n10c20941.1	-2.37438	-1.24755	1.59905	0.00161743	0.0433695	9.9398
[DOWN]	Potra2n278s35187.1	-2.91242	-1.54222	5.21382	0.000142328	0.0124447	14.4711
[DOWN]	Potra2n19c33613.4	-2.4222	-1.27632	3.50355	0.00204371	0.0494464	9.50986
[DOWN]	Potra2n5c10915.1	-2.79164	-1.48111	2.67419	0.00096623	0.034405	10.8912
[DOWN]	Potra2n10c22049.1	-3.87699	-1.95494	8.34301	5.06506e-06	0.00167314	20.8125
[DOWN]	Potra2n9c19009.1	-6.35335	-2.66752	1.48246	0.0010182	0.0355636	10.7942
[DOWN]	Potra2n4c9622.1	-2.42238	-1.27643	2.70383	0.00153997	0.0426182	10.0302
[DOWN]	Potra2n10c20691.1	-3.07455	-1.62037	3.74497	0.0015613	0.0428434	10.0048
[DOWN]	Potra2n7c16443.2	-7.56383	-2.91912	2.36679	7.9638e-07	0.000449607	24.3666
[DOWN]	Potra2n7c16443.1	-7.56383	-2.91912	2.36679	7.9638e-07	0.000449607	24.3666
[DOWN]	Potra2n4c9888.1	-2.89325	-1.53269	9.09796	0.00158602	0.0431708	9.97591
[DOWN]	Potra2n2c4141.1	-2.95875	-1.56499	2.4865	0.000669655	0.0284064	11.5716
[DOWN]	Potra2n2c4141.2	-2.95875	-1.56499	2.4865	0.000669655	0.0284064	11.5716
[DOWN]	Potra2n1c3928.1	-2.92156	-1.54674	1.94538	0.000787706	0.0309608	11.27
[DOWN]	Potra2n17c31219.6	-4.64994	-2.21721	0.885243	1.74694e-05	0.00337617	18.447
[DOWN]	Potra2n8c17971.1	-2.91308	-1.54255	3.26347	0.000772857	0.0306487	11.3053
[DOWN]	Potra2n2c5026.3	-2.31924	-1.21365	4.54316	0.000719535	0.0292438	11.4381
[DOWN]	Potra2n2c5026.1	-2.41347	-1.27111	4.79046	5.40931e-06	0.0016801	20.6866
[DOWN]	Potra2n9c19372.2	-3.30364	-1.72406	8.88592	0.0012349	0.0385764	10.4374
[DOWN]	Potra2n9c19372.4	-3.30364	-1.72406	8.88592	0.0012349	0.0385764	10.4374
[DOWN]	Potra2n2c6105.2	-2.49028	-1.31631	3.3382	8.12328e-05	0.00917221	15.5294
[DOWN]	Potra2n10c21658.1	-6.93266	-2.79341	1.27275	0.000184535	0.0142646	13.9824
[DOWN]	Potra2n4c8659.1	-3.6853	-1.88178	0.761493	0.00173759	0.0451498	9.80795
[DOWN]	Potra2n18c32826.2	-3.42003	-1.77401	2.34194	0.000282175	0.0182066	13.1852
[DOWN]	Potra2n18c32826.1	-3.42003	-1.77401	2.34194	0.000282175	0.0182066	13.1852
[DOWN]	Potra2n18c32826.3	-3.42003	-1.77401	2.34194	0.000282175	0.0182066	13.1852
[DOWN]	Potra2n2c5515.2	-6.19424	-2.63093	2.62616	0.000623524	0.0275406	11.7044
[DOWN]	Potra2n10c20791.1	-4.87763	-2.28618	4.24199	2.52104e-09	1.26202e-05	35.5226
[DOWN]	Potra2n4c9975.1	-4.50202	-2.17057	5.68409	1.34727e-06	0.000664032	23.3545
[DOWN]	Potra2n6c13842.2	-3.01274	-1.59108	3.02514	0.000228531	0.0164643	13.5806
[DOWN]	Potra2n11c22562.3	-3.15917	-1.65955	1.88528	0.000759672	0.0303739	11.3373
[DOWN]	Potra2n10c22007.1	-2.32134	-1.21496	3.08135	0.0020149	0.0490291	9.53591
[DOWN]	Potra2n10c21873.1	-4.09341	-2.0333	0.963308	0.000140356	0.0123113	14.4974
[DOWN]	Potra2n9c19010.1	-6.88575	-2.78361	0.540511	0.000137201	0.012103	14.5402
[DOWN]	Potra2n19c33480.3	-3.13436	-1.64817	0.682389	0.00135943	0.0404714	10.26
[DOWN]	Potra2n5c11856.1	-6.5557	-2.71275	1.91025	0.000224513	0.0162882	13.6139
[DOWN]	Potra2n5c11856.2	-6.5557	-2.71275	1.91025	0.000224513	0.0162882	13.6139
[DOWN]	Potra2n10c20790.3	-3.23296	-1.69286	5.1307	1.60877e-05	0.00316164	18.6041
[DOWN]	Potra2n17c30911.4	-4.82034	-2.26913	1.88902	0.00147053	0.0414796	10.1152
[DOWN]	Potra2n4c8657.1	-2.7177	-1.44238	4.0614	0.000740469	0.0298771	11.3848
[DOWN]	Potra2n5c10870.2	-5.98854	-2.5822	1.18633	0.000868057	0.0323967	11.0898
[DOWN]	Potra2n10c21634.1	-7.03229	-2.81399	4.06391	8.36697e-05	0.00937916	15.4735
[DOWN]	Potra2n3c6525.3	-11.5166	-3.52565	0.763794	1.00937e-05	0.00235161	19.4936
[DOWN]	Potra2n2c6104.1	-2.53638	-1.34277	6.50804	2.42099e-05	0.00420909	17.8256
[DOWN]	Potra2n14c27512.1	-6.36482	-2.67012	3.37478	0.000583205	0.0270915	11.8288
[DOWN]	Potra2n5c11836.2	-16.6097	-4.05395	3.20641	1.91046e-05	0.0035348	18.2765
[DOWN]	Potra2n5c11836.1	-16.6097	-4.05395	3.20641	1.91046e-05	0.0035348	18.2765
[DOWN]	Potra2n8c17513.5	-3.72456	-1.89707	2.548	0.0012151	0.0385469	10.4672
[DOWN]	Potra2n10c20410.2	-2.57552	-1.36486	4.5105	0.000804685	0.0310902	11.2304
[DOWN]	Potra2n10c20410.3	-2.57552	-1.36486	4.5105	0.000804685	0.0310902	11.2304
[DOWN]	Potra2n10c20410.4	-2.57552	-1.36486	4.5105	0.000804685	0.0310902	11.2304
[DOWN]	Potra2n10c20650.3	-3.0247	-1.59679	3.96379	1.91249e-05	0.0035348	18.2745
[DOWN]	Potra2n15c28042.1	-3.95101	-1.98222	1.44537	3.22641e-06	0.00131301	21.677
[DOWN]	Potra2n3c7844.1	-5.38718	-2.42953	2.83681	3.89746e-06	0.00144071	21.3146
[DOWN]	Potra2n3c7844.2	-5.38718	-2.42953	2.83681	3.89746e-06	0.00144071	21.3146
[DOWN]	Potra2n10c20796.4	-4.25579	-2.08943	4.26244	0.00064605	0.0281353	11.6384
[DOWN]	Potra2n10c20796.2	-4.25579	-2.08943	4.26244	0.00064605	0.0281353	11.6384
[DOWN]	Potra2n10c20796.3	-4.87279	-2.28475	5.76486	1.06913e-07	0.000118563	28.2446
[DOWN]	Potra2n6c13236.1	-7.39905	-2.88734	1.54212	4.58837e-05	0.00650564	16.611
[DOWN]	Potra2n1c118.2	-3.35155	-1.74483	1.69727	0.00188554	0.0472542	9.65775
[DOWN]	Potra2n1c118.3	-3.35155	-1.74483	1.69727	0.00188554	0.0472542	9.65775
[DOWN]	Potra2n1c118.1	-3.35155	-1.74483	1.69727	0.00188554	0.0472542	9.65775
[DOWN]	Potra2n13c25764.1	-7.70325	-2.94547	1.96903	5.85154e-05	0.00753926	16.1501
[DOWN]	Potra2n8c18101.1	-5.24899	-2.39204	5.52575	0.000524929	0.0262051	12.025
[DOWN]	Potra2n1c3757.1	-2.44248	-1.28835	5.22047	0.00133968	0.0400755	10.287
[DOWN]	Potra2n9c20037.4	-2.11417	-1.08009	2.4549	0.00175473	0.0453672	9.7899
[DOWN]	Potra2n9c20037.3	-2.11417	-1.08009	2.4549	0.00175473	0.0453672	9.7899
[DOWN]	Potra2n9c20037.2	-2.11417	-1.08009	2.4549	0.00175473	0.0453672	9.7899
[DOWN]	Potra2n4c10073.3	-2.32229	-1.21555	2.33336	0.000267812	0.0178069	13.2831
[DOWN]	Potra2n7c16009.1	-2.48751	-1.3147	6.48981	0.00137235	0.0406225	10.2426
[DOWN]	Potra2n6c13450.1	-2.11702	-1.08204	3.92278	0.000312534	0.0194479	12.9937
[DOWN]	Potra2n15c28069.2	-2.06736	-1.04779	5.60723	0.00054055	0.0263236	11.9703
[DOWN]	Potra2n15c28069.1	-2.06736	-1.04779	5.60723	0.00054055	0.0263236	11.9703
[DOWN]	Potra2n19c33898.1	-7.99122	-2.99842	5.86942	4.45933e-05	0.00637825	16.6651
[DOWN]	Potra2n14c27360.1	-6.49913	-2.70025	4.66948	0.00112223	0.0368743	10.6142
[DOWN]	Potra2n9c19744.1	-2.2178	-1.14913	3.77807	0.000235233	0.0166383	13.5264
[DOWN]	Potra2n1c727.2	-2.24973	-1.16975	5.79623	0.000176904	0.0142646	14.0618
[DOWN]	Potra2n4c10443.1	-6.98687	-2.80465	2.19691	0.000774591	0.0306784	11.3011
[DOWN]	Potra2n1c3144.1	-2.96478	-1.56792	4.5465	0.00108756	0.0364684	10.6722
[DOWN]	Potra2n1c3144.2	-2.96478	-1.56792	4.5465	0.00108756	0.0364684	10.6722
[DOWN]	Potra2n3c7210.1	-3.66016	-1.87191	2.00407	0.00176519	0.0455016	9.77897
[DOWN]	Potra2n19c33631.1	-6.76113	-2.75726	1.30756	0.000579788	0.0270315	11.8398
[DOWN]	Potra2n18c32829.2	-11.6172	-3.5382	3.67705	0.00035709	0.0211216	12.7443
[DOWN]	Potra2n18c32829.1	-11.6172	-3.5382	3.67705	0.00035709	0.0211216	12.7443
[DOWN]	Potra2n7c15898.1	-3.99985	-1.99995	4.18226	2.59878e-06	0.00110541	22.0921
[DOWN]	Potra2n10c21870.1	-4.5524	-2.18663	2.48338	0.000182766	0.0142646	14.0005
[DOWN]	Potra2n5c11009.1	-2.55631	-1.35406	7.89904	0.00197978	0.0487889	9.56819
[DOWN]	Potra2n7c16101.1	-2.99496	-1.58254	4.01496	0.00203198	0.0493702	9.52042
[DOWN]	Potra2n3c6983.1	-6.16297	-2.62363	4.38032	0.00011617	0.0111678	14.8539
[DOWN]	Potra2n9c19254.1	-26.9815	-4.7539	6.80529	0.0020477	0.0494464	9.50628
[DOWN]	Potra2n11c22461.1	-2.9523	-1.56184	3.82792	0.000231155	0.0165764	13.5592
[DOWN]	Potra2n11c22831.1	-3.53393	-1.82127	4.15722	2.67058e-05	0.00444469	17.639
[DOWN]	Potra2n6c13371.1	-9.83354	-3.29771	1.23541	0.00051697	0.0259748	12.0534
[DOWN]	Potra2n14c27559.2	-25.7506	-4.68653	1.08101	0.000105693	0.0105549	15.0322
[DOWN]	Potra2n11c22616.3	-26.1936	-4.71114	3.25363	8.0528e-06	0.00204957	19.9253
[DOWN]	Potra2n11c22616.2	-26.1936	-4.71114	3.25363	8.0528e-06	0.00204957	19.9253
[DOWN]	Potra2n17c30668.2	-2.26737	-1.18102	4.95646	0.00132116	0.0399779	10.3127
[DOWN]	Potra2n9c18718.4	-4.14088	-2.04994	0.877047	4.88389e-05	0.00664843	16.4927
[DOWN]	Potra2n9c18718.3	-2.05418	-1.03857	5.2348	0.00176604	0.0455016	9.77809
[DOWN]	Potra2n2c6244.1	-4.59403	-2.19976	5.3219	3.09544e-07	0.000223527	26.1892
[DOWN]	Potra2n3c7646.1	-2.06744	-1.04785	5.23672	0.00155909	0.0428418	10.0074
[DOWN]	Potra2n17c31352.4	-2.33436	-1.22303	3.86906	0.000102554	0.0103726	15.0891
[DOWN]	Potra2n1c139.3	-4.71854	-2.23834	3.0314	9.01191e-05	0.00959661	15.3332
[DOWN]	Potra2n429s35643.1	-2.66785	-1.41568	5.94745	4.84045e-05	0.00664843	16.5096
[DOWN]	Potra2n18c32722.1	-9.00801	-3.17121	3.15675	4.39911e-05	0.00637825	16.6909
[DOWN]	Potra2n18c32722.4	-9.00801	-3.17121	3.15675	4.39911e-05	0.00637825	16.6909
[DOWN]	Potra2n18c32722.2	-17.4167	-4.1224	3.05744	1.70268e-08	3.25497e-05	31.8071
[DOWN]	Potra2n5c10734.1	-5.91574	-2.56456	3.8396	0.000237142	0.0167352	13.5112
[DOWN]	Potra2n18c32498.1	-23.7963	-4.57266	4.41307	1.37671e-06	0.000667941	23.3129
[DOWN]	Potra2n4c9201.1	-6.9759	-2.80238	5.03619	0.000234933	0.0166383	13.5288
[DOWN]	Potra2n18c32112.2	-3.33023	-1.73562	2.5234	0.000246267	0.0172058	13.4404
[DOWN]	Potra2n13c25211.4	-3.09751	-1.63111	4.19349	0.000658237	0.0281558	11.6036
[DOWN]	Potra2n13c25211.1	-3.09751	-1.63111	4.19349	0.000658237	0.0281558	11.6036
[DOWN]	Potra2n6c13372.1	-2.32567	-1.21765	7.75537	0.00141436	0.0408913	10.187
[DOWN]	Potra2n1c867.5	-3.99441	-1.99798	4.04925	0.000812403	0.0311047	11.2127
[DOWN]	Potra2n1c867.3	-3.99441	-1.99798	4.04925	0.000812403	0.0311047	11.2127
[DOWN]	Potra2n1c867.2	-3.99441	-1.99798	4.04925	0.000812403	0.0311047	11.2127
[DOWN]	Potra2n14c27160.1	-2.68335	-1.42404	6.42148	0.000391485	0.0222862	12.5724
[DOWN]	Potra2n19c33928.1	-2.31662	-1.21202	2.42978	0.00199859	0.0489308	9.55083
[DOWN]	Potra2n19c33928.3	-2.31662	-1.21202	2.42978	0.00199859	0.0489308	9.55083
[DOWN]	Potra2n1c137.1	-2.16621	-1.11517	4.70962	0.00159553	0.0432228	9.96489
[DOWN]	Potra2n10c21386.4	-4.8585	-2.28051	0.688891	0.000571387	0.026882	11.867
[DOWN]	Potra2n10c21386.2	-4.8585	-2.28051	0.688891	0.000571387	0.026882	11.867
[DOWN]	Potra2n10c21386.3	-4.8585	-2.28051	0.688891	0.000571387	0.026882	11.867
[DOWN]	Potra2n10c21386.1	-4.8585	-2.28051	0.688891	0.000571387	0.026882	11.867
[DOWN]	Potra2n3c7372.2	-2.92082	-1.54638	3.97372	0.000128237	0.0116403	14.6675
[DOWN]	Potra2n8c17220.1	-5.05433	-2.33752	8.40634	0.000942433	0.0340273	10.9374
[DOWN]	Potra2n8c17220.2	-3.32214	-1.73211	6.83321	0.000587357	0.0270915	11.8156
[DOWN]	Potra2n8c17220.3	-3.34795	-1.74328	9.32941	0.0011794	0.0380279	10.5223
[DOWN]	Potra2n1c1437.1	-8.01764	-3.00318	3.38813	0.000997121	0.0350245	10.8329
[DOWN]	Potra2n12c24373.1	-2.03271	-1.02341	6.66699	0.00170359	0.0447799	9.8443
[DOWN]	Potra2n19c33436.2	-10.8113	-3.43447	2.41879	0.00128319	0.0394248	10.3666
[DOWN]	Potra2n19c33436.1	-10.8113	-3.43447	2.41879	0.00128319	0.0394248	10.3666
[DOWN]	Potra2n7c15902.1	-2.82338	-1.49742	3.99311	0.00116295	0.0377937	10.5483
[DOWN]	Potra2n1c2908.1	-5.01138	-2.32521	4.26633	0.00117325	0.037909	10.532
[DOWN]	Potra2n1c2382.1	-12.2031	-3.60918	4.96564	0.000400493	0.0222862	12.5299
[DOWN]	Potra2n9c19762.1	-2.69006	-1.42764	2.75742	0.00193494	0.0480066	9.61025
[DOWN]	Potra2n9c19762.2	-2.69006	-1.42764	2.75742	0.00193494	0.0480066	9.61025
[DOWN]	Potra2n9c19762.3	-2.69006	-1.42764	2.75742	0.00193494	0.0480066	9.61025
[DOWN]	Potra2n6c13987.1	-3.25188	-1.70127	4.98999	6.12504e-05	0.00782669	16.0636
[DOWN]	Potra2n2c4823.1	-4.03038	-2.01092	1.83043	8.49483e-05	0.00942046	15.4448
[DOWN]	Potra2n5c12404.1	-3.33677	-1.73845	3.47041	0.00138479	0.0406803	10.2259
[DOWN]	Potra2n5c12404.2	-3.33677	-1.73845	3.47041	0.00138479	0.0406803	10.2259
[DOWN]	Potra2n1c3008.1	-2.87409	-1.52311	3.72482	0.000713181	0.029198	11.4546
[DOWN]	Potra2n12c24277.1	-4.2947	-2.10256	3.57062	0.00113466	0.0372041	10.5938
[DOWN]	Potra2n1c1555.1	-6.62041	-2.72692	1.95698	1.9006e-05	0.0035348	18.2864
[DOWN]	Potra2n1c1805.1	-2.07416	-1.05253	4.09749	0.00108309	0.0363971	10.6799
[DOWN]	Potra2n17c31864.1	-6.51835	-2.70451	2.87859	0.00091735	0.033472	10.9874
[DOWN]	Potra2n13c25723.3	-5.30063	-2.40616	2.66626	0.00127277	0.0392461	10.3816
[DOWN]	Potra2n13c25723.2	-5.30063	-2.40616	2.66626	0.00127277	0.0392461	10.3816
[DOWN]	Potra2n13c25723.1	-5.30063	-2.40616	2.66626	0.00127277	0.0392461	10.3816
[DOWN]	Potra2n10c20895.1	-3.08127	-1.62353	3.07925	0.000635487	0.0278708	11.669
[DOWN]	Potra2n10c20895.3	-3.08127	-1.62353	3.07925	0.000635487	0.0278708	11.669
[DOWN]	Potra2n16c29664.1	-2.7358	-1.45196	3.56121	0.00103762	0.035799	10.7592
[DOWN]	Potra2n16c30533.1	-3.10797	-1.63597	3.6003	0.000811931	0.0311047	11.2138
[DOWN]	Potra2n12c24539.2	-3.29858	-1.72184	2.17092	0.00121869	0.0385469	10.4618
[DOWN]	Potra2n8c18394.2	-15.688	-3.97159	2.30887	0.000118215	0.011245	14.8209
[DOWN]	Potra2n6c14742.3	-2.54114	-1.34547	2.40746	0.000389906	0.0222862	12.58
[DOWN]	Potra2n6c14742.1	-2.54114	-1.34547	2.40746	0.000389906	0.0222862	12.58
[DOWN]	Potra2n6c14862.1	-2.34946	-1.23233	5.42244	0.000410632	0.0226357	12.4832
[DOWN]	Potra2n11c22397.2	-8.42486	-3.07465	2.9917	0.000309128	0.0193134	13.0143
[DOWN]	Potra2n11c22397.3	-8.42486	-3.07465	2.9917	0.000309128	0.0193134	13.0143
[DOWN]	Potra2n12c23793.2	-3.42756	-1.77718	5.03416	0.000422865	0.0230021	12.4284
[DOWN]	Potra2n5c11282.1	-4.59133	-2.19891	3.1143	0.000403224	0.022398	12.5172
[DOWN]	Potra2n3c7543.1	-4.74755	-2.24718	0.977161	0.00138003	0.040656	10.2323
[DOWN]	Potra2n9c18842.2	-3.1865	-1.67197	7.32857	0.000108718	0.010817	14.9789
[DOWN]	Potra2n19c33698.1	-6.90764	-2.78819	3.4425	0.000169876	0.0138446	14.138
[DOWN]	Potra2n8c18403.1	-6.99004	-2.8053	3.77897	0.00103925	0.0358156	10.7563
[DOWN]	Potra2n4c9160.1	-7.40823	-2.88913	0.335328	2.04007e-07	0.000175291	26.9948
[DOWN]	Potra2n15c28124.1	-55.1957	-5.78648	3.85031	0.00205973	0.0496557	9.49553
[DOWN]	Potra2n17c31681.1	-5.96115	-2.57559	6.98177	4.43938e-05	0.00637825	16.6736
[DOWN]	Potra2n15c28004.5	-2.53926	-1.34441	4.54626	0.000181906	0.0142646	14.0093
[DOWN]	Potra2n12c24537.1	-3.50986	-1.81142	6.6765	0.000321463	0.019884	12.941
[DOWN]	Potra2n17c30972.2	-5.65775	-2.50023	5.50334	0.000122126	0.0114566	14.7596
[DOWN]	Potra2n124s34587.3	-5.68115	-2.50618	10.7717	0.000706367	0.029198	11.4724
[DOWN]	Potra2n8c18250.1	-2.79671	-1.48373	4.33318	0.00199387	0.0489308	9.55517
[DOWN]	Potra2n4c10139.1	-12.4233	-3.63498	3.96716	0.00162459	0.0433695	9.93167
[DOWN]	Potra2n8c18370.1	-3.72937	-1.89893	2.29701	0.000802517	0.0310902	11.2354
[DOWN]	Potra2n234s35063.1	-2.35551	-1.23604	1.62105	0.00183887	0.0465732	9.70381
[DOWN]	Potra2n234s35063.2	-2.35551	-1.23604	1.62105	0.00183887	0.0465732	9.70381
[DOWN]	Potra2n15c28485.1	-4.33082	-2.11464	3.59398	1.11552e-05	0.00251001	19.3026
[DOWN]	Potra2n9c19704.7	-2.96424	-1.56766	2.76845	0.000713678	0.029198	11.4533
[DOWN]	Potra2n7c15457.1	-25.3021	-4.66119	4.22385	0.00152465	0.0423074	10.0486
[DOWN]	Potra2n3c7400.1	-2.75286	-1.46093	3.05233	0.000533034	0.026302	11.9964
[DOWN]	Potra2n3c7400.2	-2.75286	-1.46093	3.05233	0.000533034	0.026302	11.9964
[DOWN]	Potra2n4c8672.2	-3.6967	-1.88624	1.68668	1.32539e-08	2.93962e-05	32.2937
[DOWN]	Potra2n1c2101.1	-2.62612	-1.39293	4.78673	0.000839442	0.0319039	11.1519
[DOWN]	Potra2n6c14590.1	-4.39086	-2.1345	2.41488	0.00034018	0.0205469	12.8351
[DOWN]	Potra2n8c18426.1	-4.55749	-2.18824	4.12576	2.99827e-05	0.00484893	17.4189
[DOWN]	Potra2n18c32720.2	-3.86048	-1.94878	3.13597	0.00119514	0.0382579	10.4979
[DOWN]	Potra2n18c32720.1	-3.86048	-1.94878	3.13597	0.00119514	0.0382579	10.4979
[DOWN]	Potra2n5c11656.1	-6.38925	-2.67565	1.62587	0.00130034	0.0395852	10.342
[DOWN]	Potra2n3c8255.1	-3.12551	-1.64409	2.26254	0.00139624	0.0407737	10.2108
[DOWN]	Potra2n1c140.1	-4.30781	-2.10695	2.26912	3.23715e-05	0.0050766	17.2732
[DOWN]	Potra2n878s36872.1	-5.41885	-2.43799	6.10753	0.000234978	0.0166383	13.5284
[DOWN]	Potra2n15c28222.2	-2.49292	-1.31784	5.38413	7.76809e-05	0.00893467	15.6139
[DOWN]	Potra2n1c3109.3	-3.33716	-1.73862	2.554	0.00111188	0.0366407	10.6313
[DOWN]	Potra2n2c6410.1	-6.70871	-2.74603	1.65107	0.0019136	0.0476879	9.63062
[DOWN]	Potra2n13c24975.1	-4.11235	-2.03996	2.45467	0.00205778	0.0496473	9.49727
[DOWN]	Potra2n13c26030.1	-7.68525	-2.94209	2.11561	6.85228e-05	0.00834825	15.8512
[DOWN]	Potra2n631s36224.3	-4.75839	-2.25047	3.53492	5.23616e-05	0.00691042	16.3606
[DOWN]	Potra2n10c20953.1	-9.13836	-3.19193	3.81886	0.0011712	0.0378822	10.5352
[DOWN]	Potra2n16c29526.1	-3.41228	-1.77074	2.70734	0.00083542	0.03179	11.1608
[DOWN]	Potra2n5c12464.1	-2.10195	-1.07173	5.06352	0.000276152	0.018117	13.2256
[DOWN]	Potra2n1c1850.1	-7.04752	-2.81712	3.17993	8.04783e-05	0.00912019	15.547
[DOWN]	Potra2n722s36599.1	-5.80223	-2.53661	5.50936	1.05171e-05	0.00240122	19.4151
[DOWN]	Potra2n3c7106.2	-2.35542	-1.23598	2.03488	0.000205765	0.0153957	13.7777
[DOWN]	Potra2n1c3303.1	-5.73435	-2.51963	2.13317	1.45527e-05	0.00297286	18.7953
[DOWN]	Potra2n3c7106.1	-2.35542	-1.23598	2.03488	0.000205765	0.0153957	13.7777
[DOWN]	Potra2n17c31171.2	-2.17343	-1.11998	7.47064	0.000276081	0.018117	13.2261
[DOWN]	Potra2n17c31171.1	-2.17343	-1.11998	7.47064	0.000276081	0.018117	13.2261
[DOWN]	Potra2n2c4527.1	-4.31803	-2.11037	2.21682	0.00150978	0.0419697	10.0666
[DOWN]	Potra2n17c30833.2	-2.10635	-1.07475	6.07317	0.00189663	0.0474554	9.64698
[DOWN]	Potra2n8c17391.1	-4.13571	-2.04813	3.25469	0.000159088	0.0131729	14.2615
[DOWN]	Potra2n10c21173.3	-2.64764	-1.40471	3.60997	0.00032718	0.0200776	12.908
[DOWN]	Potra2n8c18110.1	-2.51604	-1.33116	4.21899	0.000488666	0.0250389	12.1584
[DOWN]	Potra2n8c18110.2	-2.51604	-1.33116	4.21899	0.000488666	0.0250389	12.1584
[DOWN]	Potra2n8c18110.3	-2.51604	-1.33116	4.21899	0.000488666	0.0250389	12.1584
[DOWN]	Potra2n5c12249.3	-11.4714	-3.51997	0.197306	0.00155276	0.0428183	10.0149
[DOWN]	Potra2n15c28190.1	-2.26845	-1.1817	5.36208	0.000566831	0.026882	11.8819
[DOWN]	Potra2n5c10795.2	-2.03643	-1.02604	5.38665	0.00138997	0.0407046	10.2191
[DOWN]	Potra2n1c1514.1	-6.63633	-2.73039	1.27177	0.00135255	0.040344	10.2694
[DOWN]	Potra2n486s35782.1	-5.8237	-2.54194	2.39601	0.000424744	0.0230021	12.4201
[DOWN]	Potra2n486s35782.2	-5.8237	-2.54194	2.39601	0.000424744	0.0230021	12.4201
[DOWN]	Potra2n18c32303.2	-4.18068	-2.06374	4.16877	0.001229	0.0385469	10.4462
[DOWN]	Potra2n7c15821.2	-6.77006	-2.75917	2.7512	0.000311769	0.0194392	12.9983
[DOWN]	Potra2n2c4253.1	-2.42343	-1.27705	4.48229	0.000554649	0.0267014	11.9223
[DOWN]	Potra2n1c3660.1	-3.32139	-1.73179	5.72906	0.000931747	0.0337697	10.9585
[DOWN]	Potra2n12c24794.1	-8.75382	-3.12991	2.51324	0.000805684	0.0310902	11.2281
[DOWN]	Potra2n1545s37130.1	-2.51889	-1.33279	4.37604	0.00185015	0.0467444	9.69257
[DOWN]	Potra2n2c5570.3	-3.40596	-1.76806	4.79764	0.000598736	0.0271407	11.7799
[DOWN]	Potra2n2c5570.1	-3.40596	-1.76806	4.79764	0.000598736	0.0271407	11.7799
[DOWN]	Potra2n14c27112.1	-3.43824	-1.78167	6.21918	0.000655992	0.0281558	11.61
[DOWN]	Potra2n14c27112.2	-3.43824	-1.78167	6.21918	0.000655992	0.0281558	11.61
[DOWN]	Potra2n15c28108.2	-4.7532	-2.2489	2.42469	0.00088291	0.0327151	11.0583
[DOWN]	Potra2n15c28108.1	-4.7532	-2.2489	2.42469	0.00088291	0.0327151	11.0583
[DOWN]	Potra2n12c23845.3	-2.3806	-1.25133	5.11256	0.00115086	0.0374976	10.5676
[DOWN]	Potra2n11c22520.1	-2.57495	-1.36455	4.6734	0.00136976	0.0405844	10.2461
[DOWN]	Potra2n11c22520.2	-2.57495	-1.36455	4.6734	0.00136976	0.0405844	10.2461
[DOWN]	Potra2n17c31054.2	-5.81635	-2.54011	2.50376	0.000191822	0.0146346	13.9095
[DOWN]	Potra2n17c31174.1	-2.57042	-1.36201	2.99404	0.000705439	0.029198	11.4749
[DOWN]	Potra2n14c27591.2	-2.51082	-1.32816	7.00823	6.06924e-06	0.00180102	20.4662
[DOWN]	Potra2n14c26503.1	-2.04248	-1.03032	5.65484	0.000289811	0.0184783	13.1351
[DOWN]	Potra2n8c17784.1	-3.21134	-1.68317	2.62558	5.41078e-06	0.0016801	20.6861
[DOWN]	Potra2n15c28468.1	-2.67536	-1.41973	3.99161	0.00154915	0.0427959	10.0192
[DOWN]	Potra2n5c11734.2	-12.7115	-3.66806	1.56769	0.000251014	0.0172058	13.4046
[DOWN]	Potra2n5c11734.3	-12.7115	-3.66806	1.56769	0.000251014	0.0172058	13.4046
[DOWN]	Potra2n5c11734.1	-12.7115	-3.66806	1.56769	0.000251014	0.0172058	13.4046
[DOWN]	Potra2n5c11734.5	-12.7115	-3.66806	1.56769	0.000251014	0.0172058	13.4046
[DOWN]	Potra2n486s35784.4	-94.4237	-6.56108	2.32084	1.70143e-10	2.64156e-06	40.7826
[DOWN]	Potra2n4c9519.3	-2.70354	-1.43485	2.8116	0.000113737	0.0109679	14.8938
[DOWN]	Potra2n4c9519.2	-2.70354	-1.43485	2.8116	0.000113737	0.0109679	14.8938
[DOWN]	Potra2n4c9519.1	-2.70354	-1.43485	2.8116	0.000113737	0.0109679	14.8938
[DOWN]	Potra2n5c10536.1	-8.78336	-3.13477	2.66972	0.00018299	0.0142646	13.9982
[DOWN]	Potra2n4c8809.1	-9.87752	-3.30415	2.66484	0.000257416	0.017452	13.3573
[DOWN]	Potra2n1c3272.1	-8.24773	-3.044	2.01311	2.99149e-05	0.00484893	17.4232
[DOWN]	Potra2n5c12347.1	-2.09927	-1.06989	3.58661	0.00180198	0.0460521	9.74105
[DOWN]	Potra2n8c18371.3	-18.4713	-4.20721	4.48929	0.00165816	0.0439314	9.89403
[DOWN]	Potra2n8c17270.1	-3.56213	-1.83274	4.34286	5.51486e-07	0.000362578	25.0748
[DOWN]	Potra2n8c17270.3	-3.56213	-1.83274	4.34286	5.51486e-07	0.000362578	25.0748
[DOWN]	Potra2n13c25425.1	-11.4358	-3.51548	1.52631	3.96266e-05	0.0058873	16.8892
[DOWN]	Potra2n13c25425.2	-11.4358	-3.51548	1.52631	3.96266e-05	0.0058873	16.8892
[DOWN]	Potra2n8c17400.1	-2.82597	-1.49874	3.83265	0.000585331	0.0270915	11.8221
[DOWN]	Potra2n1c3665.1	-4.00386	-2.00139	1.10094	0.00143527	0.0410751	10.1599
[DOWN]	Potra2n5c12586.1	-23.8733	-4.57733	2.83829	0.00140055	0.0407959	10.2051
[DOWN]	Potra2n1c3175.2	-2.06048	-1.04298	4.40311	0.000457831	0.0242183	12.28
[DOWN]	Potra2n5c10652.2	-9.94714	-3.31428	4.27608	0.000500999	0.025377	12.1119
[DOWN]	Potra2n5c10652.3	-9.94714	-3.31428	4.27608	0.000500999	0.025377	12.1119
[DOWN]	Potra2n6c13661.5	-2.32128	-1.21492	7.91048	0.00150747	0.0419697	10.0695
[DOWN]	Potra2n4c10308.1	-2.11982	-1.08394	3.38397	0.00201497	0.0490291	9.53585
[DOWN]	Potra2n3c6618.1	-4.34396	-2.11901	3.50861	6.89763e-05	0.00834825	15.8387
[DOWN]	Potra2n4c9515.1	-3.11805	-1.64064	5.41843	0.00104308	0.0358678	10.7495
[DOWN]	Potra2n10c20954.1	-10.347	-3.37114	5.13362	0.00106186	0.036054	10.7165
[DOWN]	Potra2n16c30330.2	-6.49191	-2.69864	2.07443	1.20862e-05	0.00257126	19.1496
[DOWN]	Potra2n16c30330.3	-6.49191	-2.69864	2.07443	1.20862e-05	0.00257126	19.1496
[DOWN]	Potra2n9c18982.1	-69.6628	-6.12232	6.04757	0.00140964	0.0408913	10.1931
[DOWN]	Potra2n9c19080.6	-2.38591	-1.25454	6.38641	0.000149046	0.0128863	14.3842
[DOWN]	Potra2n9c19080.3	-2.38591	-1.25454	6.38641	0.000149046	0.0128863	14.3842
[DOWN]	Potra2n16c30450.2	-2.25871	-1.1755	5.67024	0.000803651	0.0310902	11.2328
[DOWN]	Potra2n16c30450.1	-2.25871	-1.1755	5.67024	0.000803651	0.0310902	11.2328
[DOWN]	Potra2n18c32719.2	-2.12759	-1.08922	2.84177	0.00107671	0.0362221	10.6908
[DOWN]	Potra2n18c32719.3	-2.12759	-1.08922	2.84177	0.00107671	0.0362221	10.6908
[DOWN]	Potra2n2c5399.2	-8.90121	-3.154	5.85118	0.000641724	0.0280421	11.6509
[DOWN]	Potra2n6c13126.1	-2.37286	-1.24663	2.59318	0.000664234	0.0283298	11.5868
[DOWN]	Potra2n1c1093.1	-4.09476	-2.03378	3.32912	0.000125408	0.0116403	14.7096
[DOWN]	Potra2n871s36857.2	-3.51482	-1.81345	0.706171	3.85742e-05	0.00578631	16.9403
[DOWN]	Potra2n3c7363.3	-9.6258	-3.26691	2.14888	0.000298215	0.0189363	13.0816
[DOWN]	Potra2n197s34850.1	-2.11006	-1.07729	4.19256	0.000877697	0.0326474	11.0693
[DOWN]	Potra2n12c23853.1	-11.6652	-3.54414	6.28671	3.77027e-05	0.00573887	16.9837
[DOWN]	Potra2n16c30102.2	-2.37576	-1.24839	3.85987	0.000652918	0.0281558	11.6187
[DOWN]	Potra2n1c2198.1	-3.13597	-1.64891	4.97353	0.00180908	0.0461576	9.73382
[DOWN]	Potra2n4c9962.1	-2.24973	-1.16975	5.15575	0.000411318	0.0226357	12.4801
[DOWN]	Potra2n7c16574.2	-2.95569	-1.5635	1.57891	0.000482091	0.0249907	12.1837
[DOWN]	Potra2n4c9869.4	-3.75509	-1.90885	5.49753	0.00134754	0.0402331	10.2762
[DOWN]	Potra2n1c2075.2	-5.06765	-2.34132	5.79486	2.36483e-08	3.49669e-05	31.1692
[DOWN]	Potra2n19c34109.1	-6.98597	-2.80446	2.27999	0.00046289	0.0243986	12.2595
[DOWN]	Potra2n6c14686.4	-5.23571	-2.38838	3.5986	0.000111394	0.0109114	14.933
[DOWN]	Potra2n6c14686.5	-5.23571	-2.38838	3.5986	0.000111394	0.0109114	14.933
[DOWN]	Potra2n14c26447.1	-6.25332	-2.64462	1.98921	0.00144838	0.0412534	10.1432
[DOWN]	Potra2n15c28568.2	-3.12852	-1.64548	5.15958	0.00199571	0.0489308	9.55348
[DOWN]	Potra2n15c28568.1	-3.12852	-1.64548	5.15958	0.00199571	0.0489308	9.55348
[DOWN]	Potra2n1c1127.1	-2.07496	-1.05308	3.16411	5.22283e-05	0.00691042	16.3655
[DOWN]	Potra2n4c9232.1	-2.70852	-1.4375	2.33336	0.000152098	0.0129038	14.3461
[DOWN]	Potra2n4c9232.2	-2.70852	-1.4375	2.33336	0.000152098	0.0129038	14.3461
[DOWN]	Potra2n1c1737.2	-4.68602	-2.22836	5.81692	1.9917e-08	3.25497e-05	31.5026
[DOWN]	Potra2n1c1737.3	-4.68602	-2.22836	5.81692	1.9917e-08	3.25497e-05	31.5026
[DOWN]	Potra2n800s36772.1	-5.64267	-2.49638	1.47375	0.00102079	0.0355741	10.7895
[DOWN]	Potra2n9c20004.1	-4.61429	-2.20611	5.29103	8.58805e-07	0.000476192	24.2212
[DOWN]	Potra2n13c25242.1	-22.4982	-4.49174	3.60315	3.05059e-07	0.000223527	26.2174
[DOWN]	Potra2n1c1618.1	-4.71241	-2.23647	3.97895	0.00184426	0.0466426	9.69842
[DOWN]	Potra2n8c17110.2	-4.21439	-2.07532	2.43038	0.000163594	0.0133678	14.2089
[DOWN]	Potra2n8c17110.1	-4.21439	-2.07532	2.43038	0.000163594	0.0133678	14.2089
[DOWN]	Potra2n8c17110.3	-4.21439	-2.07532	2.43038	0.000163594	0.0133678	14.2089
[DOWN]	Potra2n16c30125.4	-2.42935	-1.28057	3.82658	0.00159944	0.0432228	9.9604
[DOWN]	Potra2n16c30125.3	-2.42935	-1.28057	3.82658	0.00159944	0.0432228	9.9604
[DOWN]	Potra2n3c8050.2	-7.03112	-2.81375	6.01587	0.000122824	0.011479	14.7488
[DOWN]	Potra2n4c9118.9	-4.00825	-2.00297	2.46656	0.000606589	0.0272887	11.7556
[DOWN]	Potra2n8c17740.2	-2.07676	-1.05433	7.16313	0.00149319	0.0417326	10.087
[DOWN]	Potra2n2c4686.1	-2.11567	-1.08111	1.0308	0.00134539	0.0402076	10.2792
[DOWN]	Potra2n16c29504.1	-6.2505	-2.64397	3.16757	0.000627738	0.0276481	11.6919
[DOWN]	Potra2n5c11119.4	-3.81675	-1.93234	3.62891	0.00145545	0.0413099	10.1342
[DOWN]	Potra2n5c11119.2	-3.81675	-1.93234	3.62891	0.00145545	0.0413099	10.1342
[DOWN]	Potra2n15c28425.1	-3.43823	-1.78167	5.14715	0.000149603	0.0128863	14.3772
[DOWN]	Potra2n3c6873.2	-2.2805	-1.18935	1.22769	0.00137998	0.040656	10.2324
[DOWN]	Potra2n10c20689.1	-3.55594	-1.83023	4.47645	0.000696831	0.0291145	11.4977
[DOWN]	Potra2n13c25659.1	-2.48364	-1.31245	5.4911	0.000896267	0.0329349	11.0305
[DOWN]	Potra2n13c25659.2	-2.48364	-1.31245	5.4911	0.000896267	0.0329349	11.0305
[DOWN]	Potra2n10c21031.2	-2.766	-1.4678	4.39112	0.000658307	0.0281558	11.6034
[DOWN]	Potra2n2c5644.2	-13.595	-3.765	3.13986	0.000609487	0.0272887	11.7468
[DOWN]	Potra2n2c5644.1	-13.595	-3.765	3.13986	0.000609487	0.0272887	11.7468
[DOWN]	Potra2n14c26522.1	-7.18444	-2.84487	4.8554	0.00116749	0.0378016	10.5411
[DOWN]	Potra2n3c7102.1	-2.26704	-1.18081	2.10558	0.00040032	0.0222862	12.5307
[DOWN]	Potra2n3c7102.2	-2.26704	-1.18081	2.10558	0.00040032	0.0222862	12.5307
[DOWN]	Potra2n3c7618.1	-15.1644	-3.92262	4.42344	0.000223878	0.0162882	13.6192
[DOWN]	Potra2n4c9331.1	-10.3634	-3.37342	1.88283	0.00025092	0.0172058	13.4053
[DOWN]	Potra2n1c2173.1	-3.24848	-1.69976	5.08713	0.000771148	0.0306487	11.3094
[DOWN]	Potra2n1c2689.1	-8.64003	-3.11104	1.01609	2.15061e-07	0.000175733	26.8928
[DOWN]	Potra2n1c2209.1	-60.8918	-5.92818	2.7194	5.2522e-05	0.00691042	16.3548
[DOWN]	Potra2n9c18902.2	-5.58691	-2.48205	2.45958	0.000717845	0.0292366	11.4425
[DOWN]	Potra2n9c19851.1	-4.00567	-2.00205	2.57708	0.000680645	0.0287156	11.5414
[DOWN]	Potra2n2c5277.1	-4.80851	-2.26559	6.19517	4.69368e-05	0.00659473	16.568
[DOWN]	Potra2n1c3647.1	-5.63493	-2.4944	2.979	0.000128958	0.0116403	14.657
[DOWN]	Potra2n15c28271.1	-2.41896	-1.27439	7.85061	0.00176414	0.0455016	9.78006
[DOWN]	Potra2n15c28547.1	-2.01519	-1.01092	5.63445	0.00195044	0.0482574	9.5956
[DOWN]	Potra2n9c18892.1	-17.4906	-4.12851	2.06709	0.00037272	0.0217544	12.6642
[DOWN]	Potra2n1c3407.2	-2.25796	-1.17502	5.89267	0.00123036	0.0385469	10.4442
[DOWN]	Potra2n10c21309.1	-8.33124	-3.05853	3.59256	8.71604e-09	2.25535e-05	33.1084
[DOWN]	Potra2n9c19756.1	-4.41212	-2.14147	4.64014	1.51245e-07	0.000138127	27.5734
[DOWN]	Potra2n9c19756.2	-4.41212	-2.14147	4.64014	1.51245e-07	0.000138127	27.5734
[DOWN]	Potra2n9c19756.3	-4.25965	-2.09073	2.87658	2.11977e-05	0.00377856	18.0785
[DOWN]	Potra2n9c19756.4	-4.41212	-2.14147	4.64014	1.51245e-07	0.000138127	27.5734
[DOWN]	Potra2n9c19756.5	-4.41212	-2.14147	4.64014	1.51245e-07	0.000138127	27.5734
[DOWN]	Potra2n12c24616.2	-2.18968	-1.13072	7.13842	0.00158774	0.0431708	9.97391
[DOWN]	Potra2n3c8209.1	-3.32805	-1.73468	3.44596	0.00173933	0.0451572	9.80611
[DOWN]	Potra2n4c10312.1	-5.25022	-2.39238	5.51748	0.000366586	0.0215585	12.6952
[DOWN]	Potra2n4c9595.1	-2.97278	-1.57181	2.92038	0.00187723	0.0472366	9.66587
[DOWN]	Potra2n2c4208.1	-2.08085	-1.05717	4.04188	0.00125541	0.0389429	10.407
[DOWN]	Potra2n4c10182.3	-2.35075	-1.23312	2.10658	0.000569527	0.026882	11.873
[DOWN]	Potra2n4c10182.2	-2.35075	-1.23312	2.10658	0.000569527	0.026882	11.873
[DOWN]	Potra2n4c10182.1	-2.35075	-1.23312	2.10658	0.000569527	0.026882	11.873
[DOWN]	Potra2n1c1200.1	-3.85346	-1.94615	4.73406	2.94559e-09	1.26202e-05	35.2195
[DOWN]	Potra2n9c19439.4	-3.39682	-1.76418	3.27974	0.000369982	0.0216761	12.678
[DOWN]	Potra2n9c19439.1	-2.28106	-1.1897	5.3896	3.80731e-05	0.00573887	16.9651
[DOWN]	Potra2n4c8591.3	-3.50179	-1.80809	5.39705	0.000363369	0.0214098	12.7117
[DOWN]	Potra2n5c10499.1	-4.70269	-2.23349	2.10238	0.000801497	0.0310902	11.2378
[DOWN]	Potra2n12c24615.1	-2.67274	-1.41832	5.67049	0.00114551	0.037402	10.5762
[DOWN]	Potra2n13c25223.4	-2.40908	-1.26848	3.83054	0.000278894	0.018117	13.2071
[DOWN]	Potra2n5c10629.1	-3.05758	-1.61239	2.93147	0.00206968	0.049857	9.48669
[DOWN]	Potra2n6c13514.1	-7.23319	-2.85463	2.26086	0.000340784	0.0205469	12.8318
[DOWN]	Potra2n16c29574.1	-8.2194	-3.03903	2.86682	4.72036e-13	1.46572e-08	52.318
[DOWN]	Potra2n3c6803.2	-2.34837	-1.23166	6.68715	0.000573705	0.0269289	11.8594
[DOWN]	Potra2n10c21351.2	-2.38294	-1.25274	4.0185	0.00146359	0.041352	10.1239
[DOWN]	Potra2n10c21351.1	-2.38294	-1.25274	4.0185	0.00146359	0.041352	10.1239
[DOWN]	Potra2n4c9310.1	-2.65977	-1.4113	6.74864	0.000437922	0.0234043	12.363
[DOWN]	Potra2n1c3019.1	-2.22497	-1.15378	3.52508	0.00158007	0.043151	9.98283
[DOWN]	Potra2n6c14247.1	-8.92195	-3.15736	7.02968	8.45734e-09	2.25535e-05	33.167
[DOWN]	Potra2n13c25248.1	-11.6874	-3.54688	2.63261	0.00025673	0.0174436	13.3623
[DOWN]	Potra2n1c1206.1	-2.80046	-1.48566	7.10342	0.00194453	0.0481881	9.60117
[DOWN]	Potra2n18c32951.1	-4.25311	-2.08852	2.54918	0.000993953	0.0349527	10.8388
[DOWN]	Potra2n10c20760.1	-3.73522	-1.90119	4.98047	9.84787e-07	0.000536467	23.9576
[DOWN]	Potra2n15c28643.1	-3.33817	-1.73906	4.91299	0.00133724	0.0400755	10.2904
[DOWN]	Potra2n10c20880.2	-5.45602	-2.44785	2.23189	0.000615612	0.0274171	11.7282
[DOWN]	Potra2n831s36823.1	-5.64267	-2.49638	1.47375	0.00102079	0.0355741	10.7895
[DOWN]	Potra2n16c29453.1	-2.58495	-1.37014	9.12454	0.000889443	0.0328872	11.0446
[DOWN]	Potra2n10c22060.1	-2.52435	-1.33591	6.50673	0.00122777	0.0385469	10.4481
[DOWN]	Potra2n8c17330.5	-3.39686	-1.7642	3.72865	0.000416813	0.0228262	12.4553
[DOWN]	Potra2n14c27689.4	-4.37149	-2.12813	5.1431	0.00159227	0.0432182	9.96866
[DOWN]	Potra2n14c27689.5	-4.37149	-2.12813	5.1431	0.00159227	0.0432182	9.96866
[DOWN]	Potra2n14c27939.1	-2.47741	-1.30883	2.25122	0.00077817	0.030749	11.2926
[DOWN]	Potra2n2c4194.1	-2.1609	-1.11163	5.31444	0.000509536	0.0257262	12.0804
[DOWN]	Potra2n15c28645.3	-2.43717	-1.2852	4.68535	0.000800657	0.0310902	11.2397
[DOWN]	Potra2n15c28645.2	-2.43717	-1.2852	4.68535	0.000800657	0.0310902	11.2397
[DOWN]	Potra2n15c28645.1	-3.43963	-1.78225	1.65836	0.000858278	0.0322407	11.1108
[DOWN]	Potra2n15c28645.4	-2.43717	-1.2852	4.68535	0.000800657	0.0310902	11.2397
[DOWN]	Potra2n8c18067.2	-3.80718	-1.92872	4.00502	5.22727e-05	0.00691042	16.3639
[DOWN]	Potra2n2c5918.1	-3.34722	-1.74297	6.31193	0.000195193	0.0148534	13.8768
[DOWN]	Potra2n7c16470.1	-2.19114	-1.13168	2.14206	0.000894448	0.0329349	11.0342
[DOWN]	Potra2n8c16743.1	-7.42097	-2.89161	3.01836	9.39743e-06	0.00229764	19.6302
[DOWN]	Potra2n10c21869.1	-2.94508	-1.55831	5.47223	0.000178654	0.0142646	14.0433
[DOWN]	Potra2n14c27174.1	-8.28299	-3.05015	2.43358	0.00128365	0.0394248	10.3659
[DOWN]	Potra2n7c15881.1	-4.3702	-2.1277	0.239308	0.000588769	0.0270915	11.8112
[DOWN]	Potra2n12c24758.1	-2.66657	-1.41499	5.65287	0.000783632	0.0309038	11.2796
[DOWN]	Potra2n5c11084.2	-2.74328	-1.4559	4.89962	0.00118305	0.0380279	10.5166
[DOWN]	Potra2n5c11084.1	-2.74328	-1.4559	4.89962	0.00118305	0.0380279	10.5166
[DOWN]	Potra2n9c20071.1	-3.9454	-1.98017	3.90344	0.00120625	0.0384551	10.4807
[DOWN]	Potra2n6c14619.1	-2.36427	-1.24139	5.46796	0.000679151	0.0286916	11.5455
[DOWN]	Potra2n6c13515.2	-4.55249	-2.18666	1.01772	0.00190595	0.0475738	9.63797
[DOWN]	Potra2n1c364.1	-2.40919	-1.26855	6.58228	0.00167911	0.0442974	9.87092
[DOWN]	Potra2n1c364.3	-2.40919	-1.26855	6.58228	0.00167911	0.0442974	9.87092
[DOWN]	Potra2n4c9969.2	-6.51899	-2.70465	0.723456	0.000927866	0.0337405	10.9662
[DOWN]	Potra2n1c3236.1	-2.46873	-1.30377	3.54454	9.59509e-06	0.00232763	19.5904
[DOWN]	Potra2n19c34271.1	-2.6496	-1.40577	4.98053	0.000534572	0.026302	11.991
[DOWN]	Potra2n1c3116.1	-2.47495	-1.3074	5.56445	0.00043262	0.0232128	12.3858
[DOWN]	Potra2n1c3116.3	-2.47495	-1.3074	5.56445	0.00043262	0.0232128	12.3858
[DOWN]	Potra2n11c23281.2	-2.23598	-1.16091	4.33141	0.000604846	0.0272887	11.761
[DOWN]	Potra2n15c28407.1	-6.23372	-2.64009	6.41781	0.000423185	0.0230021	12.4269
[DOWN]	Potra2n1c3477.1	-4.13319	-2.04726	4.07122	0.00033549	0.0204973	12.8611
[DOWN]	Potra2n5c11434.2	-2.22765	-1.15552	3.38759	0.00183834	0.0465732	9.70434
[DOWN]	Potra2n4c8450.2	-2.4333	-1.28291	2.14507	0.000222803	0.0162782	13.6283
[DOWN]	Potra2n4c8450.3	-2.4333	-1.28291	2.14507	0.000222803	0.0162782	13.6283
[DOWN]	Potra2n16c30536.1	-4.55939	-2.18884	1.97768	0.00201279	0.0490291	9.53784
[DOWN]	Potra2n16c30536.2	-4.55939	-2.18884	1.97768	0.00201279	0.0490291	9.53784
[DOWN]	Potra2n9c19776.2	-8.95976	-3.16346	4.06869	1.29202e-06	0.00065768	23.4351
[DOWN]	Potra2n9c19656.1	-2.95105	-1.56123	1.52525	0.00160079	0.0432228	9.95884
[DOWN]	Potra2n13c25244.1	-39.0677	-5.2879	5.09544	2.90884e-06	0.00122057	21.8758
[DOWN]	Potra2n6c13361.2	-2.32467	-1.21703	4.548	0.000441431	0.0235109	12.3481
[DOWN]	Potra2n2c6133.2	-7.79179	-2.96195	5.82289	0.00137925	0.040656	10.2333
[DOWN]	Potra2n2c6133.1	-7.79179	-2.96195	5.82289	0.00137925	0.040656	10.2333
[DOWN]	Potra2n1c3606.1	-3.38948	-1.76106	2.12575	0.000651879	0.0281558	11.6217
[DOWN]	Potra2n3c7240.3	-12.1635	-3.60448	2.89173	0.00173579	0.0451408	9.80985
[DOWN]	Potra2n3c7240.2	-12.1635	-3.60448	2.89173	0.00173579	0.0451408	9.80985
[DOWN]	Potra2n9c19775.1	-2.2783	-1.18796	8.22698	0.000117464	0.0112226	14.833
[DOWN]	Potra2n13c25091.3	-12.8472	-3.68338	1.95872	0.00194809	0.0482378	9.59781
[DOWN]	Potra2n1c41.2	-2.84289	-1.50736	5.64545	0.000710193	0.029198	11.4624
[DOWN]	Potra2n1c41.1	-2.84289	-1.50736	5.64545	0.000710193	0.029198	11.4624
[DOWN]	Potra2n9c18946.1	-4.87984	-2.28683	4.7808	0.000965539	0.034405	10.8925
[DOWN]	Potra2n3c6533.1	-4.95647	-2.30931	1.77958	0.000592708	0.0271407	11.7987
[DOWN]	Potra2n1022s36932.1	-3.23887	-1.69549	6.49578	0.000139548	0.0122751	14.5082
[DOWN]	Potra2n17c31122.1	-2.22033	-1.15077	2.70159	0.00147486	0.0414796	10.1098
[DOWN]	Potra2n17c31122.3	-2.22033	-1.15077	2.70159	0.00147486	0.0414796	10.1098
[DOWN]	Potra2n1c267.2	-7.0436	-2.81631	4.64069	6.14821e-06	0.00180102	20.4415
[DOWN]	Potra2n1c267.1	-7.0436	-2.81631	4.64069	6.14821e-06	0.00180102	20.4415
[DOWN]	Potra2n2c5303.1	-2.3315	-1.22126	4.59418	0.00192874	0.0479883	9.61614
[DOWN]	Potra2n19c33661.1	-9.33784	-3.22309	3.71389	8.36294e-05	0.00937916	15.4744
[DOWN]	Potra2n6c13243.1	-3.26479	-1.70699	4.87241	0.00191618	0.047714	9.62814
[DOWN]	Potra2n8c16766.1	-4.82364	-2.27012	2.6888	0.0014508	0.0412534	10.1401
[DOWN]	Potra2n13c25950.3	-2.09491	-1.06689	4.90387	0.00201285	0.0490291	9.53778

## Sheet: IR_IM DOWN annotation
Potra2n1c41.1	[BLASTED, ANNOTATED]	tubulin alpha-6 chain	1353	1	0	100	4	P:GO:0008150; F:GO:0005198; F:GO:0043167; C:GO:0005856	P:biological_process; F:structural molecule activity; F:ion binding; C:cytoskeleton
Potra2n1c41.2	[BLASTED, ANNOTATED]	tubulin alpha-6 chain	1353	1	0	100	4	P:GO:0008150; F:GO:0005198; F:GO:0043167; C:GO:0005856	P:biological_process; F:structural molecule activity; F:ion binding; C:cytoskeleton
Potra2n1c118.3	[BLASTED, ANNOTATED]	callose synthase 3 isoform X1	1848	1	0	93.17	5	P:GO:0005975; P:GO:0009058; F:GO:0016757; C:GO:0005886; C:GO:0032991	P:carbohydrate metabolic process; P:biosynthetic process; F:glycosyltransferase activity; C:plasma membrane; C:protein-containing complex	EC:2.4.1.34	1,3-beta-glucan synthase
Potra2n1c118.1	[BLASTED, ANNOTATED]	callose synthase 3 isoform X1	1848	1	0	93.17	5	P:GO:0005975; P:GO:0009058; F:GO:0016757; C:GO:0005886; C:GO:0032991	P:carbohydrate metabolic process; P:biosynthetic process; F:glycosyltransferase activity; C:plasma membrane; C:protein-containing complex	EC:2.4.1.34	1,3-beta-glucan synthase
Potra2n1c118.2	[BLASTED, ANNOTATED]	callose synthase 3 isoform X1	1848	1	0	93.17	5	P:GO:0005975; P:GO:0009058; F:GO:0016757; C:GO:0005886; C:GO:0032991	P:carbohydrate metabolic process; P:biosynthetic process; F:glycosyltransferase activity; C:plasma membrane; C:protein-containing complex	EC:2.4.1.34	1,3-beta-glucan synthase
Potra2n1c140.1	[BLASTED, ANNOTATED]	hypothetical protein ES288_D08G298300v1	411	1	1.8e-77	100	3	F:GO:0003677; C:GO:0005694; C:GO:0032991	F:DNA binding; C:chromosome; C:protein-containing complex
Potra2n1c139.3	[BLASTED, ANNOTATED]	hypothetical protein POPTR_001G016700	678	1	1.07e-87	84.16	3	F:GO:0003677; C:GO:0005694; C:GO:0032991	F:DNA binding; C:chromosome; C:protein-containing complex
Potra2n1c267.1	[BLASTED, ANNOTATED]	WAT1-related protein At5g07050-like	1227	1	0	99.75	2	F:GO:0022857; C:GO:0005575	F:transmembrane transporter activity; C:cellular_component	EC:7	Translocases
Potra2n1c267.2	[BLASTED, ANNOTATED]	WAT1-related protein At5g07050-like	1227	1	0	99.75	2	F:GO:0022857; C:GO:0005575	F:transmembrane transporter activity; C:cellular_component	EC:7	Translocases
Potra2n1c364.1	[BLASTED, ANNOTATED]	NDH-dependent cyclic electron flow 1	1401	1	0	99.36	1	F:GO:0016757	F:glycosyltransferase activity	EC:2.4	Glycosyltransferases
Potra2n1c364.3	[BLASTED, ANNOTATED]	NDH-dependent cyclic electron flow 1	1401	1	0	99.36	1	F:GO:0016757	F:glycosyltransferase activity	EC:2.4	Glycosyltransferases
Potra2n1c727.2	[BLASTED, ANNOTATED]	hypothetical protein H0E87_024320	1362	1	1.85e-118	100	4	P:GO:0006412; F:GO:0003735; F:GO:0019843; C:GO:0005840	P:translation; F:structural constituent of ribosome; F:rRNA binding; C:ribosome
Potra2n1c763.4	[BLASTED, ANNOTATED]	endoglucanase 6-like	1296	1	0	99.52	2	P:GO:0005975; F:GO:0016798	P:carbohydrate metabolic process; F:hydrolase activity, acting on glycosyl bonds	EC:3.2.1	Glycosylases
Potra2n1c867.5	[BLASTED, ANNOTATED]	UDP-N-acetylmuramoyl-L-alanyl-D-glutamate--2,6-diaminopimelate ligase MurE homolog, chloroplastic	2466	1	0	94.15	6	P:GO:0000902; P:GO:0009058; P:GO:0051301; F:GO:0016874; F:GO:0043167; C:GO:0005737	P:cell morphogenesis; P:biosynthetic process; P:cell division; F:ligase activity; F:ion binding; C:cytoplasm	EC:6.3.2	Forming carbon-nitrogen bonds
Potra2n1c867.3	[BLASTED, ANNOTATED]	UDP-N-acetylmuramoyl-L-alanyl-D-glutamate--2,6-diaminopimelate ligase MurE homolog, chloroplastic	2466	1	0	94.15	6	P:GO:0000902; P:GO:0009058; P:GO:0051301; F:GO:0016874; F:GO:0043167; C:GO:0005737	P:cell morphogenesis; P:biosynthetic process; P:cell division; F:ligase activity; F:ion binding; C:cytoplasm	EC:6.3.2	Forming carbon-nitrogen bonds
Potra2n1c867.2	[BLASTED, ANNOTATED]	UDP-N-acetylmuramoyl-L-alanyl-D-glutamate--2,6-diaminopimelate ligase MurE homolog, chloroplastic	2466	1	0	94.15	6	P:GO:0000902; P:GO:0009058; P:GO:0051301; F:GO:0016874; F:GO:0043167; C:GO:0005737	P:cell morphogenesis; P:biosynthetic process; P:cell division; F:ligase activity; F:ion binding; C:cytoplasm	EC:6.3.2	Forming carbon-nitrogen bonds
Potra2n1c1010.1	[BLASTED, ANNOTATED]	hypothetical protein H0E87_027447	2052	1	0	98.35	3	P:GO:0006464; F:GO:0016301; F:GO:0043167	P:cellular protein modification process; F:kinase activity; F:ion binding	EC:2.7.1	Transferring phosphorus-containing groups
Potra2n1c1127.1	[BLASTED, ANNOTATED]	ATP-dependent Clp protease proteolytic subunit 4, chloroplastic	360	1	1.86e-71	96.64	2	F:GO:0008233; F:GO:0016887	F:peptidase activity; F:ATP hydrolysis activity	EC:3.4.21	Acting on peptide bonds (peptidases)
Potra2n1c1200.1	[BLASTED, ANNOTATED]	uncharacterized protein LOC18094150	846	1	1.84e-154	97.2	1	F:GO:0003674	F:molecular_function
Potra2n1c1206.1	[BLASTED, ANNOTATED]	unknown	873	1	3.33e-160	97.09	1	F:GO:0003674	F:molecular_function
Potra2n1c1307.2	[BLASTED, ANNOTATED]	phospho-2-dehydro-3-deoxyheptonate aldolase 2, chloroplastic-like	1551	1	0	99.81	3	P:GO:0009058; P:GO:0044281; F:GO:0016765	P:biosynthetic process; P:small molecule metabolic process; F:transferase activity, transferring alkyl or aryl (other than methyl) groups	EC:2.5.1.54	3-deoxy-7-phosphoheptulonate synthase
Potra2n1c1437.1	[BLASTED, ANNOTATED]	subtilisin-like protease SBT1.5	2235	1	0	94.83	1	F:GO:0008233	F:peptidase activity	EC:3.4.21	Acting on peptide bonds (peptidases)
Potra2n1c1514.1	[BLASTED, ANNOTATED]	probable polygalacturonase At1g80170 isoform X1	1344	1	0	97.99	2	P:GO:0005975; F:GO:0016798	P:carbohydrate metabolic process; F:hydrolase activity, acting on glycosyl bonds	EC:3.2.1.15	Endo-polygalacturonase
Potra2n1c1555.1	[BLASTED, ANNOTATED]	gibberellin 3-beta-dioxygenase 1-like	1119	1	0	99.73	1	F:GO:0016491	F:oxidoreductase activity	EC:1	Oxidoreductases
Potra2n1c1618.1	[BLASTED, ANNOTATED]	hypothetical protein	927	1	4.23e-176	95.47	1	C:GO:0005575	C:cellular_component
Potra2n1c1737.3	[BLASTED, ANNOTATED]	beta-galactosidase 1-like	2481	1	0	96.21	2	P:GO:0005975; F:GO:0016798	P:carbohydrate metabolic process; F:hydrolase activity, acting on glycosyl bonds	EC:3.2.1	Glycosylases
Potra2n1c1737.2	[BLASTED, ANNOTATED]	beta-galactosidase 1-like	2481	1	0	96.21	2	P:GO:0005975; F:GO:0016798	P:carbohydrate metabolic process; F:hydrolase activity, acting on glycosyl bonds	EC:3.2.1	Glycosylases
Potra2n1c1805.1	[BLASTED, ANNOTATED]	transmembrane protein 87B	1497	1	0	99.2	1	C:GO:0005575	C:cellular_component
Potra2n1c1850.1	[BLASTED, ANNOTATED]	aspartic proteinase-like protein 2	1542	1	0	99.2	1	F:GO:0008233	F:peptidase activity	EC:3.4.23	Acting on peptide bonds (peptidases)
Potra2n1c1961.1	[BLASTED, ANNOTATED]	vicianin hydrolase-like isoform X2	1005	1	3.43e-148	91.15	2	P:GO:0005975; F:GO:0016798	P:carbohydrate metabolic process; F:hydrolase activity, acting on glycosyl bonds	EC:3.2.1	Glycosylases
Potra2n1c1985.1	[BLASTED, ANNOTATED]	homeobox-leucine zipper protein HOX11-like	1176	1	0	95.95	3	P:GO:0009058; P:GO:0034641; F:GO:0003677	P:biosynthetic process; P:cellular nitrogen compound metabolic process; F:DNA binding
Potra2n1c2173.1	[BLASTED, ANNOTATED]	uncharacterized protein LOC118032897	1137	1	0	93.95	1	C:GO:0005575	C:cellular_component
Potra2n1c2198.1	[BLASTED, ANNOTATED]	acyl-lipid omega-3 desaturase (cytochrome b5), endoplasmic reticulum-like	1191	1	0	96.72	2	P:GO:0006629; F:GO:0016491	P:lipid metabolic process; F:oxidoreductase activity	EC:1.14.19	Acting on paired donors, with incorporation or reduction of molecular oxygen. The oxygen incorporated need not be derived from O(2)
Potra2n1c2382.1	[BLASTED, ANNOTATED]	tubulin beta-4 chain-like	1344	1	0	100	4	P:GO:0008150; F:GO:0005198; F:GO:0043167; C:GO:0005856	P:biological_process; F:structural molecule activity; F:ion binding; C:cytoskeleton
Potra2n1c2451.1	[BLASTED, ANNOTATED]	probable serine/threonine-protein kinase DDB_G0282963	1827	1	0	98.34	3	P:GO:0006464; F:GO:0016301; F:GO:0043167	P:cellular protein modification process; F:kinase activity; F:ion binding	EC:2.7.1	Transferring phosphorus-containing groups
Potra2n1c2576.2	[BLASTED, ANNOTATED]	ATP-dependent Clp protease proteolytic subunit-related protein 1, chloroplastic-like	867	1	5.91e-165	95.39	2	F:GO:0008233; F:GO:0016887	F:peptidase activity; F:ATP hydrolysis activity	EC:3.4.21	Acting on peptide bonds (peptidases)
Potra2n1c2689.1	[BLASTED, ANNOTATED]	RING-H2 finger protein ATL78-like	681	1	7.75e-139	98.58	2	P:GO:0006464; F:GO:0003674	P:cellular protein modification process; F:molecular_function	EC:2	Transferases
Potra2n1c2908.1	[BLASTED, ANNOTATED]	uncharacterized protein LOC118042867	1686	1	0	99.82	2	C:GO:0005635; C:GO:0032991	C:nuclear envelope; C:protein-containing complex
Potra2n1c3008.1	[BLASTED, ANNOTATED]	GDSL esterase/lipase At5g14450	999	1	0	86.46	1	F:GO:0003674	F:molecular_function	EC:3.1	Acting on ester bonds
Potra2n1c3019.1	[BLASTED, ANNOTATED]	ribosomal RNA-processing protein 8	834	1	2.4e-172	99.59	1	F:GO:0008168	F:methyltransferase activity	EC:2.1.1	Transferring one-carbon groups
Potra2n1c3109.3	[BLASTED, ANNOTATED]	hypothetical protein H0E87_026923	1137	1	0	99.47	1	F:GO:0008168	F:methyltransferase activity	EC:2.1.1	Transferring one-carbon groups
Potra2n1c3116.3	[BLASTED, ANNOTATED]	cold-regulated 413 inner membrane protein 1, chloroplastic-like	690	1	5.72e-124	97.38	1	C:GO:0005575	C:cellular_component
Potra2n1c3116.1	[BLASTED, ANNOTATED]	cold-regulated 413 inner membrane protein 1, chloroplastic-like	690	1	5.72e-124	97.38	1	C:GO:0005575	C:cellular_component
Potra2n1c3144.1	[BLASTED, ANNOTATED]	65-kDa microtubule-associated protein 1-like	1746	1	0	99.66	2	P:GO:0007010; F:GO:0008092	P:cytoskeleton organization; F:cytoskeletal protein binding
Potra2n1c3144.2	[BLASTED, ANNOTATED]	65-kDa microtubule-associated protein 1-like	1746	1	0	99.66	2	P:GO:0007010; F:GO:0008092	P:cytoskeleton organization; F:cytoskeletal protein binding
Potra2n1c3175.2	[BLASTED, ANNOTATED]	cell division protein FtsZ homolog 1, chloroplastic	1188	1	0	96.1	1	F:GO:0043167	F:ion binding
Potra2n1c3236.1	[BLASTED, ANNOTATED]	pentatricopeptide repeat-containing protein At5g66520-like	1884	1	0	99.68	1	F:GO:0043167	F:ion binding
Potra2n1c3303.1	[BLASTED, ANNOTATED]	gibberellin 2-beta-dioxygenase 1-like	1077	1	0	92.46	1	F:GO:0016491	F:oxidoreductase activity	EC:1	Oxidoreductases
Potra2n1c3407.2	[BLASTED, ANNOTATED]	uroporphyrinogen decarboxylase 1, chloroplastic-like isoform X1	1224	1	0	99.02	3	P:GO:0009058; P:GO:0034641; F:GO:0016829	P:biosynthetic process; P:cellular nitrogen compound metabolic process; F:lyase activity	EC:4.1.1.37	Uroporphyrinogen decarboxylase
Potra2n1c3477.1	[BLASTED, ANNOTATED]	squamosa promoter-binding protein 1-like	591	1	6.47e-123	99.49	2	F:GO:0003677; C:GO:0005634	F:DNA binding; C:nucleus
Potra2n1c3606.1	[BLASTED, ANNOTATED]	organelle RRM domain-containing protein 2, mitochondrial-like	660	1	1.2e-65	100	1	F:GO:0003674	F:molecular_function
Potra2n1c3660.1	[BLASTED, ANNOTATED]	chloroplastic lipocalin	1014	1	0	95.61	1	F:GO:0003674	F:molecular_function
Potra2n1c3665.1	[BLASTED, ANNOTATED]	probable serine/threonine-protein kinase PBL23 isoform X1	1152	1	0	97.91	3	P:GO:0006464; F:GO:0016301; F:GO:0043167	P:cellular protein modification process; F:kinase activity; F:ion binding	EC:2.7.1	Transferring phosphorus-containing groups
Potra2n1c3757.1	[BLASTED, ANNOTATED]	50S ribosomal protein L11, chloroplastic	540	1	5.83e-82	100	3	P:GO:0006412; F:GO:0003735; C:GO:0005840	P:translation; F:structural constituent of ribosome; C:ribosome
Potra2n1c3772.1	[BLASTED, ANNOTATED]	1,3-beta-D-glucanase GH17_33	1287	1	0	95.09	2	P:GO:0005975; F:GO:0016798	P:carbohydrate metabolic process; F:hydrolase activity, acting on glycosyl bonds	EC:3.2.1	Glycosylases
Potra2n1c3821.1	[BLASTED, ANNOTATED]	actin-7-like isoform X2	1134	1	0	100	2	F:GO:0043167; C:GO:0005856	F:ion binding; C:cytoskeleton
Potra2n1c3821.3	[BLASTED, ANNOTATED]	actin-7-like isoform X2	1134	1	0	100	2	F:GO:0043167; C:GO:0005856	F:ion binding; C:cytoskeleton
Potra2n1c3821.5	[BLASTED, ANNOTATED]	actin-7-like isoform X2	1134	1	0	100	2	F:GO:0043167; C:GO:0005856	F:ion binding; C:cytoskeleton
Potra2n1c3821.2	[BLASTED, ANNOTATED]	actin-7-like isoform X2	1134	1	0	100	2	F:GO:0043167; C:GO:0005856	F:ion binding; C:cytoskeleton
Potra2n1c3827.1	[BLASTED, ANNOTATED]	60S ribosomal protein L9	582	1	3.8e-137	100	4	P:GO:0006412; F:GO:0003735; F:GO:0019843; C:GO:0005840	P:translation; F:structural constituent of ribosome; F:rRNA binding; C:ribosome
Potra2n1c3928.1	[BLASTED, ANNOTATED]	hypothetical protein POPTR_001G464200	1932	1	0	96.95	1	F:GO:0003674	F:molecular_function
Potra2n10c20410.4	[BLASTED, ANNOTATED]	adenosine kinase 2	1026	1	0	100	4	P:GO:0009058; P:GO:0034641; P:GO:0044281; F:GO:0016301	P:biosynthetic process; P:cellular nitrogen compound metabolic process; P:small molecule metabolic process; F:kinase activity	EC:2.7.1.20	Adenosine kinase
Potra2n10c20410.3	[BLASTED, ANNOTATED]	adenosine kinase 2	1026	1	0	100	4	P:GO:0009058; P:GO:0034641; P:GO:0044281; F:GO:0016301	P:biosynthetic process; P:cellular nitrogen compound metabolic process; P:small molecule metabolic process; F:kinase activity	EC:2.7.1.20	Adenosine kinase
Potra2n10c20410.2	[BLASTED, ANNOTATED]	adenosine kinase 2	1026	1	0	100	4	P:GO:0009058; P:GO:0034641; P:GO:0044281; F:GO:0016301	P:biosynthetic process; P:cellular nitrogen compound metabolic process; P:small molecule metabolic process; F:kinase activity	EC:2.7.1.20	Adenosine kinase
Potra2n10c20606.1	[BLASTED, ANNOTATED]	actin-97	1134	1	0	100	3	F:GO:0043167; C:GO:0005737; C:GO:0005856	F:ion binding; C:cytoplasm; C:cytoskeleton
Potra2n10c20606.2	[BLASTED, ANNOTATED]	actin-97	1134	1	0	100	3	F:GO:0043167; C:GO:0005737; C:GO:0005856	F:ion binding; C:cytoplasm; C:cytoskeleton
Potra2n10c20691.1	[BLASTED, ANNOTATED]	UDP-glycosyltransferase 76F1-like	1401	1	0	99.14	1	F:GO:0016757	F:glycosyltransferase activity	EC:2.4	Glycosyltransferases
Potra2n10c20742.2	[BLASTED, ANNOTATED]	mucin-5AC	1704	1	1.24e-179	99.25	3	P:GO:0007010; C:GO:0005737; C:GO:0005856	P:cytoskeleton organization; C:cytoplasm; C:cytoskeleton
Potra2n10c20742.1	[BLASTED, ANNOTATED]	mucin-5AC	1704	1	1.24e-179	99.25	3	P:GO:0007010; C:GO:0005737; C:GO:0005856	P:cytoskeleton organization; C:cytoplasm; C:cytoskeleton
Potra2n10c20760.1	[BLASTED, ANNOTATED]	protein SMAX1-LIKE 6-like	3408	1	0	99.47	2	F:GO:0016887; F:GO:0043167	F:ATP hydrolysis activity; F:ion binding
Potra2n10c20790.3	[BLASTED, ANNOTATED]	inactive receptor-like serine/threonine-protein kinase At2g40270	1923	1	0	97.37	3	P:GO:0006464; F:GO:0016301; F:GO:0043167	P:cellular protein modification process; F:kinase activity; F:ion binding	EC:2.7.1	Transferring phosphorus-containing groups
Potra2n10c20791.1	[BLASTED, ANNOTATED]	serine/threonine-protein phosphatase 6 regulatory ankyrin repeat subunit B-like	1587	1	0	99.05	1	F:GO:0003674	F:molecular_function
Potra2n10c20796.2	[BLASTED, ANNOTATED]	ferritin-3, chloroplastic-like	579	1	3.81e-106	99.46	3	P:GO:0006810; P:GO:0042592; F:GO:0043167	P:transport; P:homeostatic process; F:ion binding
Potra2n10c20796.3	[BLASTED, ANNOTATED]	ferritin-3, chloroplastic	852	1	2.82e-150	92.58	3	P:GO:0006810; P:GO:0042592; F:GO:0043167	P:transport; P:homeostatic process; F:ion binding
Potra2n10c20796.4	[BLASTED, ANNOTATED]	ferritin-3, chloroplastic-like	579	1	3.81e-106	99.46	3	P:GO:0006810; P:GO:0042592; F:GO:0043167	P:transport; P:homeostatic process; F:ion binding
Potra2n10c20880.2	[BLASTED, ANNOTATED]	methyladenine glycosylase family protein	1215	1	0	99.26	3	P:GO:0006259; P:GO:0006950; F:GO:0016798	P:DNA metabolic process; P:response to stress; F:hydrolase activity, acting on glycosyl bonds	EC:3.2.2.21; EC:3.2.2.20	DNA-3-methyladenine glycosylase II; DNA-3-methyladenine glycosylase I
Potra2n10c20895.1	[BLASTED, ANNOTATED]	ribosomal RNA large subunit methyltransferase I	1353	1	0	97.99	2	F:GO:0003723; F:GO:0008168	F:RNA binding; F:methyltransferase activity	EC:2.1.1	Transferring one-carbon groups
Potra2n10c20895.3	[BLASTED, ANNOTATED]	ribosomal RNA large subunit methyltransferase I	1353	1	0	97.99	2	F:GO:0003723; F:GO:0008168	F:RNA binding; F:methyltransferase activity	EC:2.1.1	Transferring one-carbon groups
Potra2n10c20941.1	[BLASTED, ANNOTATED]	pentatricopeptide repeat-containing protein At2g02980 isoform X2	1284	1	0	81.4	1	F:GO:0003674	F:molecular_function
Potra2n10c20953.1	[BLASTED, ANNOTATED]	hypothetical protein H0E87_011456	840	1	7.75e-151	99.26	2	P:GO:0071554; C:GO:0005576	P:cell wall organization or biogenesis; C:extracellular region
Potra2n10c20981.1	[BLASTED, ANNOTATED]	protein argonaute 7	3087	1	0	98.54	1	F:GO:0003674	F:molecular_function
Potra2n10c21351.1	[BLASTED, ANNOTATED]	glutamine--tRNA ligase, cytoplasmic-like	2388	1	0	98.62	6	P:GO:0006399; P:GO:0006412; P:GO:0006520; F:GO:0016874; F:GO:0043167; C:GO:0005737	P:tRNA metabolic process; P:translation; P:cellular amino acid metabolic process; F:ligase activity; F:ion binding; C:cytoplasm	EC:6.1.1.18	Glutamine--tRNA ligase
Potra2n10c21351.2	[BLASTED, ANNOTATED]	glutamine--tRNA ligase, cytoplasmic-like	2388	1	0	98.62	6	P:GO:0006399; P:GO:0006412; P:GO:0006520; F:GO:0016874; F:GO:0043167; C:GO:0005737	P:tRNA metabolic process; P:translation; P:cellular amino acid metabolic process; F:ligase activity; F:ion binding; C:cytoplasm	EC:6.1.1.18	Glutamine--tRNA ligase
Potra2n10c21386.2	[BLASTED, ANNOTATED]	lipid phosphate phosphatase 2	945	1	0	99.36	2	P:GO:0006629; F:GO:0016791	P:lipid metabolic process; F:phosphatase activity	EC:3.1.3	Acting on ester bonds
Potra2n10c21386.3	[BLASTED, ANNOTATED]	lipid phosphate phosphatase 2	945	1	0	99.36	2	P:GO:0006629; F:GO:0016791	P:lipid metabolic process; F:phosphatase activity	EC:3.1.3	Acting on ester bonds
Potra2n10c21386.4	[BLASTED, ANNOTATED]	lipid phosphate phosphatase 2	945	1	0	99.36	2	P:GO:0006629; F:GO:0016791	P:lipid metabolic process; F:phosphatase activity	EC:3.1.3	Acting on ester bonds
Potra2n10c21386.1	[BLASTED, ANNOTATED]	lipid phosphate phosphatase 2	945	1	0	99.36	2	P:GO:0006629; F:GO:0016791	P:lipid metabolic process; F:phosphatase activity	EC:3.1.3	Acting on ester bonds
Potra2n10c21634.1	[BLASTED, ANNOTATED]	homeobox-leucine zipper protein ATHB-13 isoform X2	894	1	0	98.99	3	P:GO:0009058; P:GO:0034641; F:GO:0003677	P:biosynthetic process; P:cellular nitrogen compound metabolic process; F:DNA binding
Potra2n10c21658.1	[BLASTED, ANNOTATED]	probable membrane-associated kinase regulator 1	1083	1	3.9e-165	99.09	2	F:GO:0003674; C:GO:0005886	F:molecular_function; C:plasma membrane
Potra2n10c21673.1	[BLASTED, ANNOTATED]	hypothetical protein H0E87_010743	1068	1	0	99.44	1	F:GO:0003674	F:molecular_function
Potra2n10c21869.1	[BLASTED, ANNOTATED]	31 kDa ribonucleoprotein, chloroplastic-like	840	1	4.29e-167	98.47	1	F:GO:0003674	F:molecular_function
Potra2n10c21870.1	[BLASTED, ANNOTATED]	nuclear transport factor 2-like	1413	1	0	98.3	1	F:GO:0003674	F:molecular_function
Potra2n10c21873.1	[BLASTED, ANNOTATED]	unknown	909	1	1.16e-174	98.35	4	P:GO:0009058; P:GO:0034641; F:GO:0003674; C:GO:0005634	P:biosynthetic process; P:cellular nitrogen compound metabolic process; F:molecular_function; C:nucleus
Potra2n10c21944.1	[BLASTED, ANNOTATED]	3-oxoacyl-[acyl-carrier-protein] reductase 4	933	1	0	91.93	1	F:GO:0016491	F:oxidoreductase activity	EC:1	Oxidoreductases
Potra2n10c21969.1	[BLASTED, ANNOTATED]	E3 ubiquitin-protein ligase AIRP2 isoform X2	753	1	0	97.6	2	P:GO:0006464; F:GO:0003674	P:cellular protein modification process; F:molecular_function	EC:2	Transferases
Potra2n10c21969.2	[BLASTED, ANNOTATED]	E3 ubiquitin-protein ligase AIRP2 isoform X2	753	1	0	97.6	2	P:GO:0006464; F:GO:0003674	P:cellular protein modification process; F:molecular_function	EC:2	Transferases
Potra2n10c22049.1	[BLASTED, ANNOTATED]	alpha-glucan water dikinase, chloroplastic isoform X1	4578	1	0	96.3	2	F:GO:0016301; F:GO:0043167	F:kinase activity; F:ion binding	EC:2.7	Transferring phosphorus-containing groups
Potra2n10c22060.1	[BLASTED, ANNOTATED]	CRS2-associated factor 2, chloroplastic	1659	1	0	98.57	2	P:GO:0034641; F:GO:0003723	P:cellular nitrogen compound metabolic process; F:RNA binding
Potra2n11c22397.2	[BLASTED, ANNOTATED]	probable galactinol--sucrose galactosyltransferase 1 isoform X2	2265	1	0	98.94	1	F:GO:0003674	F:molecular_function
Potra2n11c22397.3	[BLASTED, ANNOTATED]	probable galactinol--sucrose galactosyltransferase 1 isoform X2	2265	1	0	98.94	1	F:GO:0003674	F:molecular_function
Potra2n11c22461.1	[BLASTED, ANNOTATED]	short-chain dehydrogenase/reductase family protein	873	1	0	99.66	1	F:GO:0016491	F:oxidoreductase activity	EC:1	Oxidoreductases
Potra2n11c22520.1	[BLASTED, ANNOTATED]	50S ribosomal protein L11, chloroplastic-like	687	1	1.33e-129	98.25	3	P:GO:0006412; F:GO:0003735; C:GO:0005840	P:translation; F:structural constituent of ribosome; C:ribosome
Potra2n11c22520.2	[BLASTED, ANNOTATED]	50S ribosomal protein L11, chloroplastic-like	687	1	1.33e-129	98.25	3	P:GO:0006412; F:GO:0003735; C:GO:0005840	P:translation; F:structural constituent of ribosome; C:ribosome
Potra2n11c22562.3	[BLASTED, ANNOTATED]	vacuolar iron transporter homolog 2.1-like	825	1	3.46e-135	90	2	P:GO:0042592; F:GO:0022857	P:homeostatic process; F:transmembrane transporter activity	EC:7	Translocases
Potra2n11c22616.2	[BLASTED, ANNOTATED]	polyadenylate-binding protein RBP45C	1464	1	0	99.34	1	F:GO:0003674	F:molecular_function
Potra2n11c22616.3	[BLASTED, ANNOTATED]	polyadenylate-binding protein RBP45C	1464	1	0	99.34	1	F:GO:0003674	F:molecular_function
Potra2n11c22797.2	[BLASTED, ANNOTATED]	laccase-17-like	1626	1	0	99.26	5	P:GO:0009056; P:GO:0019748; F:GO:0016491; F:GO:0043167; C:GO:0005576	P:catabolic process; P:secondary metabolic process; F:oxidoreductase activity; F:ion binding; C:extracellular region	EC:1.10.3.2	Laccase
Potra2n11c22831.1	[BLASTED, ANNOTATED]	squamosa promoter-binding protein 1-like	729	1	3.68e-124	98.76	2	F:GO:0003677; C:GO:0005634	F:DNA binding; C:nucleus
Potra2n11c23008.1	[BLASTED, ANNOTATED]	30S ribosomal protein S10, chloroplastic	627	1	5.1e-120	99.46	3	P:GO:0006412; F:GO:0003735; C:GO:0005840	P:translation; F:structural constituent of ribosome; C:ribosome
Potra2n11c23008.2	[BLASTED, ANNOTATED]	30S ribosomal protein S10, chloroplastic	627	1	5.1e-120	99.46	3	P:GO:0006412; F:GO:0003735; C:GO:0005840	P:translation; F:structural constituent of ribosome; C:ribosome
Potra2n11c23008.3	[BLASTED, ANNOTATED]	30S ribosomal protein S10, chloroplastic	627	1	5.1e-120	99.46	3	P:GO:0006412; F:GO:0003735; C:GO:0005840	P:translation; F:structural constituent of ribosome; C:ribosome
Potra2n11c23240.1	[BLASTED, ANNOTATED]	50S ribosomal protein L34, chloroplastic	483	1	5.81e-44	97.56	3	P:GO:0006412; F:GO:0003735; C:GO:0005840	P:translation; F:structural constituent of ribosome; C:ribosome
Potra2n11c23240.2	[BLASTED, ANNOTATED]	50S ribosomal protein L34, chloroplastic	483	1	5.81e-44	97.56	3	P:GO:0006412; F:GO:0003735; C:GO:0005840	P:translation; F:structural constituent of ribosome; C:ribosome
Potra2n11c23281.2	[BLASTED, ANNOTATED]	auxin response factor 3-like	2268	1	0	97.09	4	P:GO:0009058; P:GO:0034641; F:GO:0003677; C:GO:0005634	P:biosynthetic process; P:cellular nitrogen compound metabolic process; F:DNA binding; C:nucleus
Potra2n11c23347.1	[BLASTED, ANNOTATED]	sphingolipid delta(4)-desaturase DES1-like	996	1	0	99.7	4	P:GO:0006629; P:GO:0009058; F:GO:0016491; C:GO:0005575	P:lipid metabolic process; P:biosynthetic process; F:oxidoreductase activity; C:cellular_component	EC:1.14.19.17	Sphingolipid 4-desaturase
Potra2n12c23713.3	[BLASTED, ANNOTATED]	growth-regulating factor 4-like isoform X1	1611	1	0	97.77	4	P:GO:0009058; P:GO:0034641; F:GO:0043167; C:GO:0005634	P:biosynthetic process; P:cellular nitrogen compound metabolic process; F:ion binding; C:nucleus
Potra2n12c23713.5	[BLASTED, ANNOTATED]	growth-regulating factor 4-like isoform X1	1611	1	0	97.77	4	P:GO:0009058; P:GO:0034641; F:GO:0043167; C:GO:0005634	P:biosynthetic process; P:cellular nitrogen compound metabolic process; F:ion binding; C:nucleus
Potra2n12c23793.2	[BLASTED, ANNOTATED]	molybdate-anion transporter-like	1380	1	0	99.56	2	F:GO:0022857; C:GO:0005575	F:transmembrane transporter activity; C:cellular_component	EC:7	Translocases
Potra2n12c23837.1	[BLASTED, ANNOTATED]	protein IQ-DOMAIN 1 isoform X1	1392	1	0	99.78	1	F:GO:0003674	F:molecular_function
Potra2n12c23837.3	[BLASTED, ANNOTATED]	protein IQ-DOMAIN 1 isoform X1	1392	1	0	99.78	1	F:GO:0003674	F:molecular_function
Potra2n12c23845.3	[BLASTED, ANNOTATED]	pentatricopeptide repeat-containing protein At3g49240, mitochondrial	2028	1	0	99.37	1	F:GO:0003674	F:molecular_function
Potra2n12c23853.1	[BLASTED, ANNOTATED]	probable pectinesterase/pectinesterase inhibitor 34	1809	1	0	99.17	2	P:GO:0071554; F:GO:0003674	P:cell wall organization or biogenesis; F:molecular_function	EC:3.1.1.11	Pectinesterase
Potra2n12c24204.1	[BLASTED, ANNOTATED]	peptidyl-prolyl cis-trans isomerase CYP26-2, chloroplastic	1305	1	0	99.09	2	P:GO:0006464; F:GO:0016853	P:cellular protein modification process; F:isomerase activity	EC:5.2.1.8	Peptidylprolyl isomerase
Potra2n12c24204.2	[BLASTED, ANNOTATED]	peptidyl-prolyl cis-trans isomerase CYP26-2, chloroplastic	1305	1	0	99.09	2	P:GO:0006464; F:GO:0016853	P:cellular protein modification process; F:isomerase activity	EC:5.2.1.8	Peptidylprolyl isomerase
Potra2n12c24277.1	[BLASTED, ANNOTATED]	flavin-containing monooxygenase FMO GS-OX-like 9	1380	1	0	99.78	2	F:GO:0016491; F:GO:0043167	F:oxidoreductase activity; F:ion binding	EC:1.14.13.8	Flavin-containing monooxygenase
Potra2n12c24299.1	[BLASTED, ANNOTATED]	HVA22-like protein a	513	1	4.25e-119	99.42	1	C:GO:0005575	C:cellular_component
Potra2n12c24537.1	[BLASTED, ANNOTATED]	acetolactate synthase 2, chloroplastic	1971	1	0	99.38	3	P:GO:0009058; P:GO:0044281; F:GO:0043167	P:biosynthetic process; P:small molecule metabolic process; F:ion binding	EC:2.2.1.6	Acetolactate synthase
Potra2n12c24539.2	[BLASTED, ANNOTATED]	nuclear transcription factor Y subunit C-1-like isoform X2	906	1	4.6e-112	90.98	1	F:GO:0003677	F:DNA binding
Potra2n12c24615.1	[BLASTED, ANNOTATED]	probable alpha-mannosidase At5g13980	3171	1	0	96.88	3	P:GO:0005975; P:GO:0044281; F:GO:0016798	P:carbohydrate metabolic process; P:small molecule metabolic process; F:hydrolase activity, acting on glycosyl bonds	EC:3.2.1.24	Alpha-mannosidase
Potra2n12c24616.2	[BLASTED, ANNOTATED]	magnesium protoporphyrin IX methyltransferase, chloroplastic-like	792	1	3.05e-175	99.62	3	P:GO:0009058; P:GO:0034641; F:GO:0008168	P:biosynthetic process; P:cellular nitrogen compound metabolic process; F:methyltransferase activity	EC:2.1.1.11	Magnesium protoporphyrin IX methyltransferase
Potra2n12c24758.1	[BLASTED, ANNOTATED]	21K protein precursor	750	1	1.71e-113	99.49	1	F:GO:0003674	F:molecular_function
Potra2n12c24794.1	[BLASTED, ANNOTATED]	alpha-L-fucosidase 1-like	1461	1	0	98.77	2	P:GO:0005975; F:GO:0016798	P:carbohydrate metabolic process; F:hydrolase activity, acting on glycosyl bonds	EC:3.2.1.51	Alpha-L-fucosidase
Potra2n12c24816.1	[BLASTED, ANNOTATED]	protein DETOXIFICATION 49-like	1686	1	0	98.54	2	F:GO:0022857; C:GO:0005575	F:transmembrane transporter activity; C:cellular_component	EC:7	Translocases
Potra2n13c24975.1	[BLASTED, ANNOTATED]	hypothetical protein D5086_0000096440	357	1	2.2e-62	98.31	1	C:GO:0005575	C:cellular_component
Potra2n13c25091.3	[BLASTED, ANNOTATED]	xanthohumol 4-O-methyltransferase-like	1059	1	0	97.73	1	F:GO:0008168	F:methyltransferase activity	EC:2.1.1	Transferring one-carbon groups
Potra2n13c25211.1	[BLASTED, ANNOTATED]	hypothetical protein H0E87_001268	633	1	7.12e-138	99.52	2	P:GO:0006457; P:GO:0015031	P:protein folding; P:protein transport
Potra2n13c25211.4	[BLASTED, ANNOTATED]	hypothetical protein H0E87_001268	633	1	7.12e-138	99.52	2	P:GO:0006457; P:GO:0015031	P:protein folding; P:protein transport
Potra2n13c25216.7	[BLASTED, ANNOTATED]	serine carboxypeptidase-like 3 isoform X3	1386	1	0	98.92	1	F:GO:0008233	F:peptidase activity	EC:3.4.21; EC:3.4.16	Acting on peptide bonds (peptidases); Acting on peptide bonds (peptidases)
Potra2n13c25242.1	[BLASTED, ANNOTATED]	trans-resveratrol di-O-methyltransferase-like	918	1	0	95.41	1	F:GO:0008168	F:methyltransferase activity	EC:2.1.1	Transferring one-carbon groups
Potra2n13c25244.1	[BLASTED, ANNOTATED]	trans-resveratrol di-O-methyltransferase-like	1068	1	0	94.93	1	F:GO:0008168	F:methyltransferase activity	EC:2.1.1	Transferring one-carbon groups
Potra2n13c25261.1	[BLASTED, ANNOTATED]	3-ketoacyl-CoA synthase 19-like	1407	1	0	99.36	5	P:GO:0006629; P:GO:0009058; P:GO:0044281; F:GO:0016746; C:GO:0005575	P:lipid metabolic process; P:biosynthetic process; P:small molecule metabolic process; F:acyltransferase activity; C:cellular_component	EC:2.3.1	Acyltransferases
Potra2n13c25425.2	[BLASTED, ANNOTATED]	GDSL esterase/lipase At1g33811	1104	1	0	98.37	1	F:GO:0003674	F:molecular_function	EC:3.1	Acting on ester bonds
Potra2n13c25425.1	[BLASTED, ANNOTATED]	GDSL esterase/lipase At1g33811	1104	1	0	98.37	1	F:GO:0003674	F:molecular_function	EC:3.1	Acting on ester bonds
Potra2n13c25659.1	[BLASTED, ANNOTATED]	hypothetical protein H0E87_000865	1650	1	0	95.61	3	P:GO:0009058; P:GO:0034641; F:GO:0003700	P:biosynthetic process; P:cellular nitrogen compound metabolic process; F:DNA-binding transcription factor activity
Potra2n13c25659.2	[BLASTED, ANNOTATED]	hypothetical protein H0E87_000865	1650	1	0	95.61	3	P:GO:0009058; P:GO:0034641; F:GO:0003700	P:biosynthetic process; P:cellular nitrogen compound metabolic process; F:DNA-binding transcription factor activity
Potra2n13c25723.2	[BLASTED, ANNOTATED]	hypothetical protein	2427	1	0	96.53	3	P:GO:0006464; F:GO:0016301; F:GO:0043167	P:cellular protein modification process; F:kinase activity; F:ion binding	EC:2.7.1	Transferring phosphorus-containing groups
Potra2n13c25723.3	[BLASTED, ANNOTATED]	hypothetical protein	2427	1	0	96.53	3	P:GO:0006464; F:GO:0016301; F:GO:0043167	P:cellular protein modification process; F:kinase activity; F:ion binding	EC:2.7.1	Transferring phosphorus-containing groups
Potra2n13c25723.1	[BLASTED, ANNOTATED]	hypothetical protein	2427	1	0	96.53	3	P:GO:0006464; F:GO:0016301; F:GO:0043167	P:cellular protein modification process; F:kinase activity; F:ion binding	EC:2.7.1	Transferring phosphorus-containing groups
Potra2n13c25764.1	[BLASTED, ANNOTATED]	GATA transcription factor 5-like	933	1	0	89.52	4	P:GO:0009058; P:GO:0034641; F:GO:0003677; F:GO:0043167	P:biosynthetic process; P:cellular nitrogen compound metabolic process; F:DNA binding; F:ion binding
Potra2n13c25950.3	[BLASTED, ANNOTATED]	probable aldo-keto reductase 1	1242	1	0	97.4	1	F:GO:0016491	F:oxidoreductase activity	EC:1.1.1.122	D-threo-aldose 1-dehydrogenase
Potra2n13c26030.1	[BLASTED, ANNOTATED]	Bifunctional 3-dehydroquinate dehydratase/shikimate dehydrogenase	3231	1	0	81.11	2	F:GO:0016491; F:GO:0016829	F:oxidoreductase activity; F:lyase activity	EC:1.1.1.25; EC:4.2.1.10; EC:1.1.1.282	Shikimate dehydrogenase; 3-dehydroquinate dehydratase; Quinate/shikimate dehydrogenase
Potra2n13c26048.1	[BLASTED, ANNOTATED]	sugar transporter ERD6-like 18 isoform X1	1368	1	0	94.97	2	F:GO:0022857; C:GO:0005575	F:transmembrane transporter activity; C:cellular_component	EC:7	Translocases
Potra2n13c26166.1	[BLASTED, ANNOTATED]	60S ribosomal protein L22-2-like	375	1	8.11e-59	100	3	P:GO:0006412; F:GO:0003735; C:GO:0005840	P:translation; F:structural constituent of ribosome; C:ribosome
Potra2n13c26166.2	[BLASTED, ANNOTATED]	60S ribosomal protein L22-2-like	375	1	8.11e-59	100	3	P:GO:0006412; F:GO:0003735; C:GO:0005840	P:translation; F:structural constituent of ribosome; C:ribosome
Potra2n14c26522.1	[BLASTED, ANNOTATED]	subtilase family protein	2310	1	0	98.32	1	F:GO:0008233	F:peptidase activity	EC:3.4.21	Acting on peptide bonds (peptidases)
Potra2n14c26581.1	[BLASTED, ANNOTATED]	polyadenylate-binding protein RBP47-like	1290	1	0	100	1	F:GO:0003674	F:molecular_function
Potra2n14c26615.1	[BLASTED, ANNOTATED]	uncharacterized protein LOC118034156 isoform X1	1086	1	0	99.17	1	C:GO:0005575	C:cellular_component
Potra2n14c26615.2	[BLASTED, ANNOTATED]	uncharacterized protein LOC118034156 isoform X1	1086	1	0	99.17	1	C:GO:0005575	C:cellular_component
Potra2n14c27112.1	[BLASTED, ANNOTATED]	DEAD-box ATP-dependent RNA helicase 31-like	2283	1	0	98.68	2	F:GO:0004386; F:GO:0043167	F:helicase activity; F:ion binding	EC:3.6.4.13	RNA helicase
Potra2n14c27112.2	[BLASTED, ANNOTATED]	DEAD-box ATP-dependent RNA helicase 31-like	2283	1	0	98.68	2	F:GO:0004386; F:GO:0043167	F:helicase activity; F:ion binding	EC:3.6.4.13	RNA helicase
Potra2n14c27174.1	[BLASTED, ANNOTATED]	protein IQ-DOMAIN 1-like	1677	1	0	99.46	1	F:GO:0003674	F:molecular_function
Potra2n14c27512.1	[BLASTED, ANNOTATED]	hypothetical protein D5086_0000041510	1077	1	0	98.47	1	P:GO:0006399	P:tRNA metabolic process
Potra2n14c27559.2	[BLASTED, ANNOTATED]	hypothetical protein D5086_0000041070	2868	1	0	88.29	3	P:GO:0006464; F:GO:0016301; F:GO:0043167	P:cellular protein modification process; F:kinase activity; F:ion binding	EC:2.7.1	Transferring phosphorus-containing groups
Potra2n14c27591.2	[BLASTED, ANNOTATED]	phosphoglucan, water dikinase, chloroplastic-like	3504	1	0	98.72	2	F:GO:0016301; F:GO:0043167	F:kinase activity; F:ion binding	EC:2.7	Transferring phosphorus-containing groups
Potra2n14c27689.4	[BLASTED, ANNOTATED]	triacylglycerol lipase 2-like isoform X2	1206	1	0	98.24	2	P:GO:0006629; F:GO:0003674	P:lipid metabolic process; F:molecular_function	EC:3.1	Acting on ester bonds
Potra2n14c27689.5	[BLASTED, ANNOTATED]	triacylglycerol lipase 2-like isoform X2	1206	1	0	98.24	2	P:GO:0006629; F:GO:0003674	P:lipid metabolic process; F:molecular_function	EC:3.1	Acting on ester bonds
Potra2n14c27939.1	[BLASTED, ANNOTATED]	methyl-CpG-binding domain protein 4-like protein	648	1	3.42e-118	85.37	3	P:GO:0006259; P:GO:0006950; F:GO:0003674	P:DNA metabolic process; P:response to stress; F:molecular_function
Potra2n15c28004.5	[BLASTED, ANNOTATED]	RHOMBOID-like protein 3	1002	1	4.66e-164	99.4	2	F:GO:0008233; C:GO:0005575	F:peptidase activity; C:cellular_component	EC:3.4.21	Acting on peptide bonds (peptidases)
Potra2n15c28069.2	[BLASTED, ANNOTATED]	phosphoglucomutase, chloroplastic-like isoform X1	1908	1	0	99.69	2	P:GO:0005975; F:GO:0016853	P:carbohydrate metabolic process; F:isomerase activity	EC:5.4.2	Intramolecular transferases
Potra2n15c28069.1	[BLASTED, ANNOTATED]	phosphoglucomutase, chloroplastic-like isoform X1	1908	1	0	99.69	2	P:GO:0005975; F:GO:0016853	P:carbohydrate metabolic process; F:isomerase activity	EC:5.4.2	Intramolecular transferases
Potra2n15c28108.2	[BLASTED, ANNOTATED]	LRR receptor kinase BAK1	1911	1	0	92.91	3	P:GO:0006464; F:GO:0016301; F:GO:0043167	P:cellular protein modification process; F:kinase activity; F:ion binding	EC:2.7.1	Transferring phosphorus-containing groups
Potra2n15c28108.1	[BLASTED, ANNOTATED]	LRR receptor kinase BAK1	1911	1	0	92.91	3	P:GO:0006464; F:GO:0016301; F:GO:0043167	P:cellular protein modification process; F:kinase activity; F:ion binding	EC:2.7.1	Transferring phosphorus-containing groups
Potra2n15c28124.1	[BLASTED, ANNOTATED]	21 kDa protein-like	612	1	2.65e-132	97.54	1	F:GO:0003674	F:molecular_function
Potra2n15c28190.1	[BLASTED, ANNOTATED]	hypothetical protein DKX38_023007	783	1	2.89e-136	86.43	1	F:GO:0016491	F:oxidoreductase activity	EC:1	Oxidoreductases
Potra2n15c28222.2	[BLASTED, ANNOTATED]	hypothetical protein H0E87_019836	1035	1	1.12e-152	75.28	3	P:GO:0009058; P:GO:0034641; F:GO:0008168	P:biosynthetic process; P:cellular nitrogen compound metabolic process; F:methyltransferase activity	EC:2.1.1.11	Magnesium protoporphyrin IX methyltransferase
Potra2n15c28271.1	[BLASTED, ANNOTATED]	glutamate-1-semialdehyde 2,1-aminomutase 2, chloroplastic	1599	1	0	99.6	4	P:GO:0009058; P:GO:0034641; F:GO:0016853; F:GO:0043167	P:biosynthetic process; P:cellular nitrogen compound metabolic process; F:isomerase activity; F:ion binding	EC:2.6.1; EC:5.4.3.8	Transferring nitrogenous groups; Glutamate-1-semialdehyde 2,1-aminomutase
Potra2n15c28468.1	[BLASTED, ANNOTATED]	tetratricopeptide repeat-like superfamily protein	1107	1	0	98.37	3	P:GO:0006464; P:GO:0051276; F:GO:0016810	P:cellular protein modification process; P:chromosome organization; F:hydrolase activity, acting on carbon-nitrogen (but not peptide) bonds	EC:3.5.1.98	Histone deacetylase
Potra2n15c28485.1	[BLASTED, ANNOTATED]	LRR receptor-like serine/threonine-protein kinase	3513	1	0	92.95	3	P:GO:0006464; F:GO:0016301; F:GO:0043167	P:cellular protein modification process; F:kinase activity; F:ion binding	EC:2.7.1	Transferring phosphorus-containing groups
Potra2n15c28568.1	[BLASTED, ANNOTATED]	nucleobase-ascorbate transporter 6	1758	1	0	99.42	2	F:GO:0022857; C:GO:0005575	F:transmembrane transporter activity; C:cellular_component	EC:7	Translocases
Potra2n15c28568.2	[BLASTED, ANNOTATED]	nucleobase-ascorbate transporter 6	1758	1	0	99.42	2	F:GO:0022857; C:GO:0005575	F:transmembrane transporter activity; C:cellular_component	EC:7	Translocases
Potra2n15c28645.2	[BLASTED, ANNOTATED]	uncharacterized protein LOC118033350	594	1	7.25e-94	100	1	C:GO:0005575	C:cellular_component
Potra2n15c28645.3	[BLASTED, ANNOTATED]	uncharacterized protein LOC118033350	594	1	7.25e-94	100	1	C:GO:0005575	C:cellular_component
Potra2n15c28645.4	[BLASTED, ANNOTATED]	uncharacterized protein LOC118033350	594	1	7.25e-94	100	1	C:GO:0005575	C:cellular_component
Potra2n15c28670.1	[BLASTED, ANNOTATED]	chlorophyll a-b binding protein P4, chloroplastic	756	1	0	100	3	P:GO:0006091; P:GO:0015979; C:GO:0005575	P:generation of precursor metabolites and energy; P:photosynthesis; C:cellular_component
Potra2n15c28693.1	[BLASTED, ANNOTATED]	unknown	372	1	1.88e-53	100	1	P:GO:0007010	P:cytoskeleton organization
Potra2n15c28693.2	[BLASTED, ANNOTATED]	unknown	372	1	1.88e-53	100	1	P:GO:0007010	P:cytoskeleton organization
Potra2n15c28865.1	[BLASTED, ANNOTATED]	zinc finger family protein	1512	1	0	99.2	1	F:GO:0043167	F:ion binding
Potra2n16c29453.1	[BLASTED, ANNOTATED]	hypothetical protein SADUNF_Sadunf16G0023600	1113	1	0	99.19	5	P:GO:0009058; P:GO:0015979; P:GO:0034641; F:GO:0016491; F:GO:0043167	P:biosynthetic process; P:photosynthesis; P:cellular nitrogen compound metabolic process; F:oxidoreductase activity; F:ion binding	EC:1.14.13.81	Magnesium-protoporphyrin IX monomethyl ester (oxidative) cyclase
Potra2n16c29504.1	[BLASTED, ANNOTATED]	stomatal closure-related actin-binding protein 2-like	1485	1	0	99.6	2	P:GO:0007010; F:GO:0008092	P:cytoskeleton organization; F:cytoskeletal protein binding
Potra2n16c29526.1	[BLASTED, ANNOTATED]	uncharacterized protein LOC118033276	1188	1	0	98	4	P:GO:0005975; P:GO:0044281; F:GO:0003674; C:GO:0005575	P:carbohydrate metabolic process; P:small molecule metabolic process; F:molecular_function; C:cellular_component	EC:2	Transferases
Potra2n16c30102.2	[BLASTED, ANNOTATED]	hypothetical protein D5086_0000317510	648	1	3.41e-138	98.6	1	C:GO:0005575	C:cellular_component
Potra2n16c30125.4	[BLASTED, ANNOTATED]	ABC transporter B family member 1-like	4092	1	0	99.34	4	F:GO:0016887; F:GO:0022857; F:GO:0043167; C:GO:0005575	F:ATP hydrolysis activity; F:transmembrane transporter activity; F:ion binding; C:cellular_component	EC:7	Translocases
Potra2n16c30125.3	[BLASTED, ANNOTATED]	ABC transporter B family member 1-like	4092	1	0	99.34	4	F:GO:0016887; F:GO:0022857; F:GO:0043167; C:GO:0005575	F:ATP hydrolysis activity; F:transmembrane transporter activity; F:ion binding; C:cellular_component	EC:7	Translocases
Potra2n16c30330.2	[BLASTED, ANNOTATED]	omega-3 fatty acid desaturase, chloroplastic	1359	1	0	99.12	2	P:GO:0006629; F:GO:0016491	P:lipid metabolic process; F:oxidoreductase activity	EC:1.14.19	Acting on paired donors, with incorporation or reduction of molecular oxygen. The oxygen incorporated need not be derived from O(2)
Potra2n16c30330.3	[BLASTED, ANNOTATED]	omega-3 fatty acid desaturase, chloroplastic	1359	1	0	99.12	2	P:GO:0006629; F:GO:0016491	P:lipid metabolic process; F:oxidoreductase activity	EC:1.14.19	Acting on paired donors, with incorporation or reduction of molecular oxygen. The oxygen incorporated need not be derived from O(2)
Potra2n16c30536.2	[BLASTED, ANNOTATED]	V-type proton ATPase subunit E2-like	693	1	1.27e-163	99.57	3	F:GO:0016887; F:GO:0022857; C:GO:0032991	F:ATP hydrolysis activity; F:transmembrane transporter activity; C:protein-containing complex	EC:7.1.3.1	H(+)-exporting diphosphatase
Potra2n16c30536.1	[BLASTED, ANNOTATED]	V-type proton ATPase subunit E2-like	693	1	1.27e-163	99.57	3	F:GO:0016887; F:GO:0022857; C:GO:0032991	F:ATP hydrolysis activity; F:transmembrane transporter activity; C:protein-containing complex	EC:7.1.3.1	H(+)-exporting diphosphatase
Potra2n16c30566.1	[BLASTED, ANNOTATED]	50S ribosomal protein L17, chloroplastic	684	1	2.65e-130	99.56	3	P:GO:0006412; F:GO:0003735; C:GO:0005840	P:translation; F:structural constituent of ribosome; C:ribosome
Potra2n16c30566.2	[BLASTED, ANNOTATED]	50S ribosomal protein L17, chloroplastic	684	1	2.65e-130	99.56	3	P:GO:0006412; F:GO:0003735; C:GO:0005840	P:translation; F:structural constituent of ribosome; C:ribosome
Potra2n17c30668.2	[BLASTED, ANNOTATED]	glutamate decarboxylase	1206	1	0	99.25	3	P:GO:0006520; F:GO:0016829; F:GO:0043167	P:cellular amino acid metabolic process; F:lyase activity; F:ion binding	EC:4.1.1.15	Glutamate decarboxylase
Potra2n17c30833.2	[BLASTED, ANNOTATED]	glutathione S-transferase DHAR3, chloroplastic	978	1	0	98.77	6	P:GO:0005975; P:GO:0006790; P:GO:0009056; P:GO:0034641; P:GO:0044281; F:GO:0016491	P:carbohydrate metabolic process; P:sulfur compound metabolic process; P:catabolic process; P:cellular nitrogen compound metabolic process; P:small molecule metabolic process; F:oxidoreductase activity	EC:1.8.5.1	Glutathione dehydrogenase (ascorbate)
Potra2n17c31054.2	[BLASTED, ANNOTATED]	UDP-arabinopyranose mutase 1	360	1	4.14e-80	100	2	P:GO:0071554; F:GO:0016853	P:cell wall organization or biogenesis; F:isomerase activity	EC:5.4.99.30	UDP-arabinopyranose mutase
Potra2n17c31122.1	[BLASTED, ANNOTATED]	40S ribosomal protein S19-3	501	1	8.45e-95	86.14	3	P:GO:0006412; F:GO:0003735; C:GO:0005840	P:translation; F:structural constituent of ribosome; C:ribosome
Potra2n17c31122.3	[BLASTED, ANNOTATED]	40S ribosomal protein S19-3	501	1	8.45e-95	86.14	3	P:GO:0006412; F:GO:0003735; C:GO:0005840	P:translation; F:structural constituent of ribosome; C:ribosome
Potra2n17c31171.1	[BLASTED, ANNOTATED]	cystathionine gamma-synthase 1, chloroplastic	1644	1	0	98.18	5	P:GO:0006520; P:GO:0006790; P:GO:0009058; F:GO:0016765; F:GO:0043167	P:cellular amino acid metabolic process; P:sulfur compound metabolic process; P:biosynthetic process; F:transferase activity, transferring alkyl or aryl (other than methyl) groups; F:ion binding	EC:2.5.1.48	Cystathionine gamma-synthase
Potra2n17c31171.2	[BLASTED, ANNOTATED]	cystathionine gamma-synthase 1, chloroplastic	1644	1	0	98.18	5	P:GO:0006520; P:GO:0006790; P:GO:0009058; F:GO:0016765; F:GO:0043167	P:cellular amino acid metabolic process; P:sulfur compound metabolic process; P:biosynthetic process; F:transferase activity, transferring alkyl or aryl (other than methyl) groups; F:ion binding	EC:2.5.1.48	Cystathionine gamma-synthase
Potra2n17c31174.1	[BLASTED, ANNOTATED]	pentatricopeptide repeat-containing protein At5g15300	1641	1	0	99.08	1	F:GO:0003674	F:molecular_function
Potra2n17c31219.6	[BLASTED, ANNOTATED]	ABC transporter B family member 19	606	1	6.71e-127	100	4	F:GO:0016887; F:GO:0022857; F:GO:0043167; C:GO:0005575	F:ATP hydrolysis activity; F:transmembrane transporter activity; F:ion binding; C:cellular_component	EC:7	Translocases
Potra2n17c31352.4	[BLASTED, ANNOTATED]	transcription termination factor MTERF5, chloroplastic isoform X1	1509	1	0	100	3	P:GO:0009058; P:GO:0034641; F:GO:0003677	P:biosynthetic process; P:cellular nitrogen compound metabolic process; F:DNA binding
Potra2n17c31477.1	[BLASTED, ANNOTATED]	purple acid phosphatase 15-like	1614	1	0	99.42	2	F:GO:0016791; F:GO:0043167	F:phosphatase activity; F:ion binding	EC:3.1.3.2	Acid phosphatase
Potra2n17c31681.1	[BLASTED, ANNOTATED]	hypothetical protein D5086_0000103570	1860	1	0	93.21	3	P:GO:0005975; P:GO:0009056; F:GO:0016798	P:carbohydrate metabolic process; P:catabolic process; F:hydrolase activity, acting on glycosyl bonds	EC:3.2.1.2	Beta-amylase
Potra2n17c31771.5	[BLASTED, ANNOTATED]	uncharacterized protein LOC118027842 isoform X1	1491	1	0	88.76	2	F:GO:0003677; F:GO:0008233	F:DNA binding; F:peptidase activity	EC:3.4	Acting on peptide bonds (peptidases)
Potra2n17c31771.6	[BLASTED, ANNOTATED]	uncharacterized protein LOC118027842 isoform X1	1491	1	0	88.76	2	F:GO:0003677; F:GO:0008233	F:DNA binding; F:peptidase activity	EC:3.4	Acting on peptide bonds (peptidases)
Potra2n17c31926.1	[BLASTED, ANNOTATED]	aminoacyl tRNA synthase complex-interacting multifunctional protein 1	837	1	6.71e-151	99.63	1	F:GO:0003723	F:RNA binding
Potra2n18c32112.2	[BLASTED, ANNOTATED]	isoamylase 1, chloroplastic-like	2382	1	0	98.49	2	P:GO:0005975; F:GO:0016798	P:carbohydrate metabolic process; F:hydrolase activity, acting on glycosyl bonds	EC:3.2.1	Glycosylases
Potra2n18c32141.1	[BLASTED, ANNOTATED]	thylakoid lumenal 16.5 kDa protein, chloroplastic-like	822	1	5.47e-100	81.32	2	P:GO:0006091; P:GO:0015979	P:generation of precursor metabolites and energy; P:photosynthesis
Potra2n18c32141.2	[BLASTED, ANNOTATED]	thylakoid lumenal 16.5 kDa protein, chloroplastic-like	822	1	5.47e-100	81.32	2	P:GO:0006091; P:GO:0015979	P:generation of precursor metabolites and energy; P:photosynthesis
Potra2n18c32303.2	[BLASTED, ANNOTATED]	reticulon-like protein B21	2058	1	0	97.92	1	C:GO:0005783	C:endoplasmic reticulum
Potra2n18c32483.4	[BLASTED, ANNOTATED]	plasma membrane ATPase 4	2859	1	0	99.79	4	F:GO:0016887; F:GO:0022857; F:GO:0043167; C:GO:0005575	F:ATP hydrolysis activity; F:transmembrane transporter activity; F:ion binding; C:cellular_component	EC:7.1.3.1; EC:7.1.2.1	H(+)-exporting diphosphatase; P-type H(+)-exporting transporter
Potra2n18c32483.1	[BLASTED, ANNOTATED]	plasma membrane ATPase 4	2859	1	0	99.79	4	F:GO:0016887; F:GO:0022857; F:GO:0043167; C:GO:0005575	F:ATP hydrolysis activity; F:transmembrane transporter activity; F:ion binding; C:cellular_component	EC:7.1.3.1; EC:7.1.2.1	H(+)-exporting diphosphatase; P-type H(+)-exporting transporter
Potra2n18c32498.1	[BLASTED, ANNOTATED]	GDSL esterase/lipase At5g45670-like	1143	1	0	97.63	1	F:GO:0003674	F:molecular_function	EC:3.1	Acting on ester bonds
Potra2n18c32719.2	[BLASTED, ANNOTATED]	eukaryotic translation initiation factor 3 subunit K-like isoform X2	711	1	2.33e-170	98.73	3	F:GO:0008135; C:GO:0005737; C:GO:0032991	F:translation factor activity, RNA binding; C:cytoplasm; C:protein-containing complex
Potra2n18c32719.3	[BLASTED, ANNOTATED]	eukaryotic translation initiation factor 3 subunit K-like isoform X2	711	1	2.33e-170	98.73	3	F:GO:0008135; C:GO:0005737; C:GO:0032991	F:translation factor activity, RNA binding; C:cytoplasm; C:protein-containing complex
Potra2n18c32720.1	[BLASTED, ANNOTATED]	sucrose synthase 1	2418	1	0	99.38	2	P:GO:0005975; F:GO:0016757	P:carbohydrate metabolic process; F:glycosyltransferase activity	EC:2.4.1.13	Sucrose synthase
Potra2n18c32720.2	[BLASTED, ANNOTATED]	sucrose synthase 1	2418	1	0	99.38	2	P:GO:0005975; F:GO:0016757	P:carbohydrate metabolic process; F:glycosyltransferase activity	EC:2.4.1.13	Sucrose synthase
Potra2n18c32722.1	[BLASTED, ANNOTATED]	peroxiredoxin	582	1	2.9e-73	82.49	1	F:GO:0016491	F:oxidoreductase activity	EC:1	Oxidoreductases
Potra2n18c32722.2	[BLASTED, ANNOTATED]	peroxiredoxin Q, chloroplastic-like	369	1	7.17e-47	97.96	1	F:GO:0016491	F:oxidoreductase activity	EC:1	Oxidoreductases
Potra2n18c32722.4	[BLASTED, ANNOTATED]	peroxiredoxin	582	1	2.9e-73	82.49	1	F:GO:0016491	F:oxidoreductase activity	EC:1	Oxidoreductases
Potra2n18c32826.3	[BLASTED, ANNOTATED]	probable 18S rRNA (guanine-N(7))-methyltransferase	870	1	1.03e-171	97.92	3	P:GO:0034641; P:GO:0042254; F:GO:0008168	P:cellular nitrogen compound metabolic process; P:ribosome biogenesis; F:methyltransferase activity	EC:2.1.1	Transferring one-carbon groups
Potra2n18c32826.2	[BLASTED, ANNOTATED]	probable 18S rRNA (guanine-N(7))-methyltransferase	870	1	1.03e-171	97.92	3	P:GO:0034641; P:GO:0042254; F:GO:0008168	P:cellular nitrogen compound metabolic process; P:ribosome biogenesis; F:methyltransferase activity	EC:2.1.1	Transferring one-carbon groups
Potra2n18c32826.1	[BLASTED, ANNOTATED]	probable 18S rRNA (guanine-N(7))-methyltransferase	870	1	1.03e-171	97.92	3	P:GO:0034641; P:GO:0042254; F:GO:0008168	P:cellular nitrogen compound metabolic process; P:ribosome biogenesis; F:methyltransferase activity	EC:2.1.1	Transferring one-carbon groups
Potra2n18c32829.1	[BLASTED, ANNOTATED]	GDSL esterase/lipase At5g45670-like	1176	1	0	98.98	1	F:GO:0003674	F:molecular_function	EC:3.1	Acting on ester bonds
Potra2n18c32829.2	[BLASTED, ANNOTATED]	GDSL esterase/lipase At5g45670-like	1176	1	0	98.98	1	F:GO:0003674	F:molecular_function	EC:3.1	Acting on ester bonds
Potra2n18c32951.1	[BLASTED, ANNOTATED]	serine/threonine protein phosphatase 2A 57 kDa regulatory subunit B' kappa isoform-like	1500	1	0	99.6	3	P:GO:0007165; F:GO:0003674; C:GO:0032991	P:signal transduction; F:molecular_function; C:protein-containing complex
Potra2n18c33072.1	[BLASTED, ANNOTATED]	aspartate aminotransferase, chloroplastic	1401	1	0	99.36	3	P:GO:0006520; P:GO:0009058; F:GO:0043167	P:cellular amino acid metabolic process; P:biosynthetic process; F:ion binding	EC:2.6.1	Transferring nitrogenous groups
Potra2n18c33072.2	[BLASTED, ANNOTATED]	aspartate aminotransferase, chloroplastic	1401	1	0	99.36	3	P:GO:0006520; P:GO:0009058; F:GO:0043167	P:cellular amino acid metabolic process; P:biosynthetic process; F:ion binding	EC:2.6.1	Transferring nitrogenous groups
Potra2n18c33072.3	[BLASTED, ANNOTATED]	aspartate aminotransferase, chloroplastic	1401	1	0	99.36	3	P:GO:0006520; P:GO:0009058; F:GO:0043167	P:cellular amino acid metabolic process; P:biosynthetic process; F:ion binding	EC:2.6.1	Transferring nitrogenous groups
Potra2n18c33103.1	[BLASTED, ANNOTATED]	BTB/POZ domain-containing protein NPY1-like	1839	1	0	99.5	3	P:GO:0006810; P:GO:0048856; F:GO:0003674	P:transport; P:anatomical structure development; F:molecular_function
Potra2n19c33342.2	[BLASTED, ANNOTATED]	F-box/LRR-repeat protein 3-like	2004	1	0	99.25	1	F:GO:0003674	F:molecular_function
Potra2n19c33342.4	[BLASTED, ANNOTATED]	F-box/LRR-repeat protein 3-like	2004	1	0	99.25	1	F:GO:0003674	F:molecular_function
Potra2n19c33436.1	[BLASTED, ANNOTATED]	expansin-B3-like	789	1	1.22e-177	99.62	2	P:GO:0000003; C:GO:0005576	P:reproduction; C:extracellular region
Potra2n19c33436.2	[BLASTED, ANNOTATED]	expansin-B3-like	789	1	1.22e-177	99.62	2	P:GO:0000003; C:GO:0005576	P:reproduction; C:extracellular region
Potra2n19c33480.3	[BLASTED, ANNOTATED]	uncharacterized protein LOC118050364 isoform X1	1161	1	0	76.64	1	P:GO:0048856	P:anatomical structure development
Potra2n19c33613.4	[BLASTED, ANNOTATED]	dihydrolipoyllysine-residue acetyltransferase component 5 of pyruvate dehydrogenase complex, chloroplastic-like isoform X1	1167	1	0	97.16	1	F:GO:0016746	F:acyltransferase activity	EC:2.3	Acyltransferases
Potra2n19c33661.1	[BLASTED, ANNOTATED]	FT-interacting protein 3-like	3048	1	0	97.84	1	C:GO:0005575	C:cellular_component
Potra2n19c33698.1	[BLASTED, ANNOTATED]	glucuronoxylan 4-O-methyltransferase 3-like	906	1	9.97e-177	98.34	3	P:GO:0005975; P:GO:0009058; P:GO:0071554	P:carbohydrate metabolic process; P:biosynthetic process; P:cell wall organization or biogenesis
Potra2n19c33898.1	[BLASTED, ANNOTATED]	expansin protein	753	1	9.82e-158	99.2	2	P:GO:0071554; C:GO:0005576	P:cell wall organization or biogenesis; C:extracellular region
Potra2n19c33928.1	[BLASTED, ANNOTATED]	biotin carboxyl carrier protein of acetyl-CoA carboxylase, chloroplastic isoform X1	852	1	6.75e-80	95.65	6	P:GO:0006629; P:GO:0009058; P:GO:0044281; F:GO:0016874; C:GO:0005737; C:GO:0032991	P:lipid metabolic process; P:biosynthetic process; P:small molecule metabolic process; F:ligase activity; C:cytoplasm; C:protein-containing complex	EC:6.4.1.2	Acetyl-CoA carboxylase
Potra2n19c33928.3	[BLASTED, ANNOTATED]	biotin carboxyl carrier protein of acetyl-CoA carboxylase, chloroplastic isoform X1	852	1	6.75e-80	95.65	6	P:GO:0006629; P:GO:0009058; P:GO:0044281; F:GO:0016874; C:GO:0005737; C:GO:0032991	P:lipid metabolic process; P:biosynthetic process; P:small molecule metabolic process; F:ligase activity; C:cytoplasm; C:protein-containing complex	EC:6.4.1.2	Acetyl-CoA carboxylase
Potra2n19c34109.1	[BLASTED, ANNOTATED]	GATA transcription factor 2-like	885	1	0	97.96	4	P:GO:0009058; P:GO:0034641; F:GO:0003677; F:GO:0043167	P:biosynthetic process; P:cellular nitrogen compound metabolic process; F:DNA binding; F:ion binding
Potra2n19c34271.1	[BLASTED, ANNOTATED]	peptidyl-prolyl cis-trans isomerase CYP19-3 isoform X1	525	1	2.12e-113	100	2	P:GO:0006464; F:GO:0016853	P:cellular protein modification process; F:isomerase activity	EC:5.2.1.8	Peptidylprolyl isomerase
Potra2n19c34473.1	[BLASTED, ANNOTATED]	chloride channel protein CLC-c-like	2460	1	0	97.74	2	F:GO:0022857; C:GO:0005575	F:transmembrane transporter activity; C:cellular_component	EC:7	Translocases
Potra2n2c4141.2	[BLASTED, ANNOTATED]	protein PEP-RELATED DEVELOPMENT ARRESTED 1, chloroplastic	1032	1	6.07e-179	99.65	3	P:GO:0009058; P:GO:0034641; C:GO:0009536	P:biosynthetic process; P:cellular nitrogen compound metabolic process; C:plastid
Potra2n2c4141.1	[BLASTED, ANNOTATED]	protein PEP-RELATED DEVELOPMENT ARRESTED 1, chloroplastic	1032	1	6.07e-179	99.65	3	P:GO:0009058; P:GO:0034641; C:GO:0009536	P:biosynthetic process; P:cellular nitrogen compound metabolic process; C:plastid
Potra2n2c4194.1	[BLASTED, ANNOTATED]	oleoyl-acyl carrier protein thioesterase 1, chloroplastic-like	1128	1	0	98.93	4	P:GO:0006629; P:GO:0009058; P:GO:0044281; F:GO:0003674	P:lipid metabolic process; P:biosynthetic process; P:small molecule metabolic process; F:molecular_function	EC:3.1.2	Acting on ester bonds
Potra2n2c4367.2	[BLASTED, ANNOTATED]	50S ribosomal protein L6, chloroplastic	495	1	2.09e-95	90.85	4	P:GO:0006412; F:GO:0003735; F:GO:0019843; C:GO:0005840	P:translation; F:structural constituent of ribosome; F:rRNA binding; C:ribosome
Potra2n2c4462.1	[BLASTED, ANNOTATED]	protein NRT1/ PTR FAMILY 6.4-like isoform X2	1764	1	0	98.47	2	F:GO:0022857; C:GO:0005575	F:transmembrane transporter activity; C:cellular_component	EC:7	Translocases
Potra2n2c4527.1	[BLASTED, ANNOTATED]	uncharacterized protein LOC118030466	657	1	3.9e-119	94.74	1	F:GO:0003674	F:molecular_function
Potra2n2c4978.1	[BLASTED, ANNOTATED]	riboflavin biosynthesis protein PYRD, chloroplastic	1296	1	0	98.07	4	P:GO:0009058; P:GO:0034641; P:GO:0044281; F:GO:0016810	P:biosynthetic process; P:cellular nitrogen compound metabolic process; P:small molecule metabolic process; F:hydrolase activity, acting on carbon-nitrogen (but not peptide) bonds	EC:3.5.4.26	Diaminohydroxyphosphoribosylaminopyrimidine deaminase
Potra2n2c5026.1	[BLASTED, ANNOTATED]	hypothetical protein H0E87_014371	771	1	2.92e-148	89.37	3	P:GO:0006412; F:GO:0003735; C:GO:0005840	P:translation; F:structural constituent of ribosome; C:ribosome
Potra2n2c5026.3	[BLASTED, ANNOTATED]	unknown	597	1	6.13e-72	91.67	3	P:GO:0006412; F:GO:0003735; C:GO:0005840	P:translation; F:structural constituent of ribosome; C:ribosome
Potra2n2c5129.1	[BLASTED, ANNOTATED]	ethylene-responsive transcription factor ERF038	849	1	5.2e-133	92.19	4	P:GO:0009058; P:GO:0034641; F:GO:0003677; F:GO:0003700	P:biosynthetic process; P:cellular nitrogen compound metabolic process; F:DNA binding; F:DNA-binding transcription factor activity
Potra2n2c5277.1	[BLASTED, ANNOTATED]	subtilisin-like protease SBT3	2211	1	0	93.78	1	F:GO:0008233	F:peptidase activity	EC:3.4.21	Acting on peptide bonds (peptidases)
Potra2n2c5303.1	[BLASTED, ANNOTATED]	cytochrome P450 81C13-like	1539	1	0	99.02	2	F:GO:0016491; F:GO:0043167	F:oxidoreductase activity; F:ion binding	EC:1.14	Acting on paired donors, with incorporation or reduction of molecular oxygen. The oxygen incorporated need not be derived from O(2)
Potra2n2c5399.2	[BLASTED, ANNOTATED]	Tubulin alpha-2 chain	1383	1	0	99.32	4	P:GO:0008150; F:GO:0005198; F:GO:0043167; C:GO:0005856	P:biological_process; F:structural molecule activity; F:ion binding; C:cytoskeleton
Potra2n2c5570.3	[BLASTED, ANNOTATED]	low affinity sulfate transporter 3	1992	1	0	98.8	2	F:GO:0022857; C:GO:0005575	F:transmembrane transporter activity; C:cellular_component	EC:7	Translocases
Potra2n2c5570.1	[BLASTED, ANNOTATED]	low affinity sulfate transporter 3	1992	1	0	98.8	2	F:GO:0022857; C:GO:0005575	F:transmembrane transporter activity; C:cellular_component	EC:7	Translocases
Potra2n2c5644.1	[BLASTED, ANNOTATED]	WAT1-related protein At1g44800-like	1149	1	0	98.69	2	F:GO:0022857; C:GO:0005575	F:transmembrane transporter activity; C:cellular_component	EC:7	Translocases
Potra2n2c5644.2	[BLASTED, ANNOTATED]	WAT1-related protein At1g44800-like	1149	1	0	98.69	2	F:GO:0022857; C:GO:0005575	F:transmembrane transporter activity; C:cellular_component	EC:7	Translocases
Potra2n2c5918.1	[BLASTED, ANNOTATED]	photosystem 2 family protein	531	1	6.62e-112	99.43	5	P:GO:0006091; P:GO:0015979; P:GO:0065003; C:GO:0009579; C:GO:0032991	P:generation of precursor metabolites and energy; P:photosynthesis; P:protein-containing complex assembly; C:thylakoid; C:protein-containing complex
Potra2n2c6104.1	[BLASTED, ANNOTATED]	rho-N domain-containing protein 1, chloroplastic	1167	1	0	98.97	2	P:GO:0009058; P:GO:0034641	P:biosynthetic process; P:cellular nitrogen compound metabolic process
Potra2n2c6105.2	[BLASTED, ANNOTATED]	U-box domain-containing protein 3-like	2298	1	0	95.82	2	P:GO:0006464; F:GO:0003674	P:cellular protein modification process; F:molecular_function	EC:2	Transferases
Potra2n2c6244.1	[BLASTED, ANNOTATED]	tubulin beta chain-like	1350	1	0	100	4	P:GO:0008150; F:GO:0005198; F:GO:0043167; C:GO:0005856	P:biological_process; F:structural molecule activity; F:ion binding; C:cytoskeleton
Potra2n2c6410.1	[BLASTED, ANNOTATED]	xylem cysteine peptidase 2B	1062	1	0	99.15	1	F:GO:0008233	F:peptidase activity	EC:3.4	Acting on peptide bonds (peptidases)
Potra2n3c6525.3	[BLASTED, ANNOTATED]	protein YLS3-like	567	1	1.42e-112	95.79	1	C:GO:0005886	C:plasma membrane
Potra2n3c6533.1	[BLASTED, ANNOTATED]	dirigent protein 22-like	738	1	1.27e-134	99.48	1	C:GO:0005576	C:extracellular region
Potra2n3c6618.1	[BLASTED, ANNOTATED]	serine/threonine-protein kinase UCNL-like	1329	1	0	99.52	3	P:GO:0006464; F:GO:0016301; F:GO:0043167	P:cellular protein modification process; F:kinase activity; F:ion binding	EC:2.7.1	Transferring phosphorus-containing groups
Potra2n3c6704.3	[BLASTED, ANNOTATED]	glycoside hydrolase family 2 family protein	2571	1	0	98	3	P:GO:0005975; F:GO:0016798; C:GO:0032991	P:carbohydrate metabolic process; F:hydrolase activity, acting on glycosyl bonds; C:protein-containing complex	EC:3.2.1.23	Beta-galactosidase
Potra2n3c6873.2	[BLASTED, ANNOTATED]	E3 ubiquitin-protein ligase PRT1-like	1410	1	0	98.51	1	F:GO:0043167	F:ion binding
Potra2n3c7067.1	[BLASTED, ANNOTATED]	hypothetical protein D5086_0000098540	1386	1	0	98.04	1	C:GO:0005575	C:cellular_component
Potra2n3c7106.1	[BLASTED, ANNOTATED]	hypothetical protein DKX38_004766	948	1	0	95.89	1	F:GO:0003674	F:molecular_function	EC:3	Hydrolases
Potra2n3c7106.2	[BLASTED, ANNOTATED]	hypothetical protein DKX38_004766	948	1	0	95.89	1	F:GO:0003674	F:molecular_function	EC:3	Hydrolases
Potra2n3c7210.1	[BLASTED, ANNOTATED]	hypothetical protein	744	1	8.17e-152	98.38	1	C:GO:0005575	C:cellular_component
Potra2n3c7240.3	[BLASTED, ANNOTATED]	probable polygalacturonase	1344	1	0	99.11	2	P:GO:0005975; F:GO:0016798	P:carbohydrate metabolic process; F:hydrolase activity, acting on glycosyl bonds	EC:3.2.1.15	Endo-polygalacturonase
Potra2n3c7240.2	[BLASTED, ANNOTATED]	probable polygalacturonase	1344	1	0	99.11	2	P:GO:0005975; F:GO:0016798	P:carbohydrate metabolic process; F:hydrolase activity, acting on glycosyl bonds	EC:3.2.1.15	Endo-polygalacturonase
Potra2n3c7282.3	[BLASTED, ANNOTATED]	GDT1-like protein 1, chloroplastic	1155	1	0	99.22	1	C:GO:0005575	C:cellular_component
Potra2n3c7316.1	[BLASTED, ANNOTATED]	BTB/POZ domain-containing protein At1g63850-like	1974	1	0	97.52	1	F:GO:0003674	F:molecular_function
Potra2n3c7316.2	[BLASTED, ANNOTATED]	BTB/POZ domain-containing protein At1g63850-like	1974	1	0	97.52	1	F:GO:0003674	F:molecular_function
Potra2n3c7363.3	[BLASTED, ANNOTATED]	probable copper-transporting ATPase HMA5	2856	1	0	95.73	4	F:GO:0016887; F:GO:0022857; F:GO:0043167; C:GO:0005575	F:ATP hydrolysis activity; F:transmembrane transporter activity; F:ion binding; C:cellular_component	EC:7	Translocases
Potra2n3c7400.2	[BLASTED, ANNOTATED]	BAG family molecular chaperone regulator 2-like	1077	1	0	97.77	1	F:GO:0003674	F:molecular_function
Potra2n3c7400.1	[BLASTED, ANNOTATED]	BAG family molecular chaperone regulator 2-like	1077	1	0	97.77	1	F:GO:0003674	F:molecular_function
Potra2n3c7543.1	[BLASTED, ANNOTATED]	protein PIN-LIKES 3-like	1263	1	0	98.33	2	P:GO:0055085; C:GO:0005575	P:transmembrane transport; C:cellular_component
Potra2n3c7618.1	[BLASTED, ANNOTATED]	isoflavone reductase homolog	939	1	0	99.04	1	F:GO:0016491	F:oxidoreductase activity	EC:1	Oxidoreductases
Potra2n3c8050.2	[BLASTED, ANNOTATED]	pectin acetylesterase 7-like	1185	1	0	98.74	1	F:GO:0003674	F:molecular_function	EC:3	Hydrolases
Potra2n3c8209.1	[BLASTED, ANNOTATED]	dynamin-related protein 4C-like isoform X1	1242	1	0	99.03	2	F:GO:0003924; F:GO:0043167	F:GTPase activity; F:ion binding	EC:3.6.1	Acting on acid anhydrides
Potra2n3c8255.1	[BLASTED, ANNOTATED]	dynamin-related protein 4C-like	2028	1	0	99.69	2	F:GO:0003924; F:GO:0043167	F:GTPase activity; F:ion binding	EC:3.6.1	Acting on acid anhydrides
Potra2n4c8450.3	[BLASTED, ANNOTATED]	50S ribosomal protein L4	708	1	5.32e-162	100	3	P:GO:0006412; F:GO:0003735; C:GO:0005840	P:translation; F:structural constituent of ribosome; C:ribosome
Potra2n4c8450.2	[BLASTED, ANNOTATED]	50S ribosomal protein L4	708	1	5.32e-162	100	3	P:GO:0006412; F:GO:0003735; C:GO:0005840	P:translation; F:structural constituent of ribosome; C:ribosome
Potra2n4c8591.3	[BLASTED, ANNOTATED]	hypothetical protein H0E87_010144	1644	1	0	97.05	4	P:GO:0006790; P:GO:0009058; P:GO:0034641; P:GO:0044281	P:sulfur compound metabolic process; P:biosynthetic process; P:cellular nitrogen compound metabolic process; P:small molecule metabolic process
Potra2n4c8657.1	[BLASTED, ANNOTATED]	pentatricopeptide repeat-containing protein At1g55890, mitochondrial-like	1389	1	0	99.19	1	F:GO:0003674	F:molecular_function
Potra2n4c8659.1	[BLASTED, ANNOTATED]	hypothetical protein D5086_0000292080	354	1	1.38e-71	91.27	1	F:GO:0003674	F:molecular_function
Potra2n4c8672.2	[BLASTED, ANNOTATED]	transcription factor ILR3-like	324	1	7.46e-67	99.01	4	P:GO:0009058; P:GO:0034641; P:GO:0042592; F:GO:0003700	P:biosynthetic process; P:cellular nitrogen compound metabolic process; P:homeostatic process; F:DNA-binding transcription factor activity
Potra2n4c8809.1	[BLASTED, ANNOTATED]	squamosa promoter-binding-like protein 3	444	1	2.68e-64	98.64	5	P:GO:0000003; P:GO:0048856; F:GO:0003677; F:GO:0003700; C:GO:0005634	P:reproduction; P:anatomical structure development; F:DNA binding; F:DNA-binding transcription factor activity; C:nucleus
Potra2n4c9118.9	[BLASTED, ANNOTATED]	putative helicase senataxin	6495	1	0	80.33	1	F:GO:0004386	F:helicase activity
Potra2n4c9160.1	[BLASTED, ANNOTATED]	transcription repressor KAN1-like	1464	1	0	97.74	4	P:GO:0009058; P:GO:0030154; P:GO:0034641; F:GO:0003677	P:biosynthetic process; P:cell differentiation; P:cellular nitrogen compound metabolic process; F:DNA binding
Potra2n4c9177.1	[BLASTED, ANNOTATED]	receptor protein kinase TMK1-like	2841	1	0	99.37	3	P:GO:0006464; F:GO:0016301; F:GO:0043167	P:cellular protein modification process; F:kinase activity; F:ion binding	EC:2.7.1	Transferring phosphorus-containing groups
Potra2n4c9201.1	[BLASTED, ANNOTATED]	non-specific lipid-transfer protein 1-like	414	1	3.06e-71	100	2	P:GO:0006810; F:GO:0008289	P:transport; F:lipid binding
Potra2n4c9232.1	[BLASTED, ANNOTATED]	probable serine/threonine-protein kinase PBL7	1563	1	0	99.62	3	P:GO:0006464; F:GO:0016301; F:GO:0043167	P:cellular protein modification process; F:kinase activity; F:ion binding	EC:2.7.1	Transferring phosphorus-containing groups
Potra2n4c9232.2	[BLASTED, ANNOTATED]	probable serine/threonine-protein kinase PBL7	1563	1	0	99.62	3	P:GO:0006464; F:GO:0016301; F:GO:0043167	P:cellular protein modification process; F:kinase activity; F:ion binding	EC:2.7.1	Transferring phosphorus-containing groups
Potra2n4c9270.1	[BLASTED, ANNOTATED]	probable carboxylesterase 18	1029	1	0	99.71	1	F:GO:0003674	F:molecular_function	EC:3	Hydrolases
Potra2n4c9310.1	[BLASTED, ANNOTATED]	hypothetical protein POPTR_T063700	291	1	3.84e-37	83.52	1	P:GO:0006810	P:transport
Potra2n4c9428.1	[BLASTED, ANNOTATED]	hypothetical protein CCACVL1_08343	747	1	1.27e-156	95	3	P:GO:0006464; F:GO:0016301; F:GO:0043167	P:cellular protein modification process; F:kinase activity; F:ion binding	EC:2.7.1	Transferring phosphorus-containing groups
Potra2n4c9515.1	[BLASTED, ANNOTATED]	UDP-glucose dehydrogenase	1446	1	0	100	1	F:GO:0016491	F:oxidoreductase activity	EC:1.1.1.22	UDP-glucose 6-dehydrogenase
Potra2n4c9519.3	[BLASTED, ANNOTATED]	biotin carboxyl carrier protein of acetyl-CoA carboxylase 2, chloroplastic-like	846	1	1.19e-149	99.29	6	P:GO:0006629; P:GO:0009058; P:GO:0044281; F:GO:0016874; C:GO:0005737; C:GO:0032991	P:lipid metabolic process; P:biosynthetic process; P:small molecule metabolic process; F:ligase activity; C:cytoplasm; C:protein-containing complex	EC:6.4.1.2	Acetyl-CoA carboxylase
Potra2n4c9519.1	[BLASTED, ANNOTATED]	biotin carboxyl carrier protein of acetyl-CoA carboxylase 2, chloroplastic-like	846	1	1.19e-149	99.29	6	P:GO:0006629; P:GO:0009058; P:GO:0044281; F:GO:0016874; C:GO:0005737; C:GO:0032991	P:lipid metabolic process; P:biosynthetic process; P:small molecule metabolic process; F:ligase activity; C:cytoplasm; C:protein-containing complex	EC:6.4.1.2	Acetyl-CoA carboxylase
Potra2n4c9519.2	[BLASTED, ANNOTATED]	biotin carboxyl carrier protein of acetyl-CoA carboxylase 2, chloroplastic-like	846	1	1.19e-149	99.29	6	P:GO:0006629; P:GO:0009058; P:GO:0044281; F:GO:0016874; C:GO:0005737; C:GO:0032991	P:lipid metabolic process; P:biosynthetic process; P:small molecule metabolic process; F:ligase activity; C:cytoplasm; C:protein-containing complex	EC:6.4.1.2	Acetyl-CoA carboxylase
Potra2n4c9595.1	[BLASTED, ANNOTATED]	hypothetical protein H0E87_009357	1425	1	0	99.37	3	P:GO:0006464; F:GO:0016301; F:GO:0043167	P:cellular protein modification process; F:kinase activity; F:ion binding	EC:2.7.1	Transferring phosphorus-containing groups
Potra2n4c9622.1	[BLASTED, ANNOTATED]	nuclear intron maturase 1, mitochondrial	2025	1	0	99.85	1	P:GO:0006397	P:mRNA processing
Potra2n4c9869.4	[BLASTED, ANNOTATED]	kinesin-like protein KIN-7D, mitochondrial isoform X1	3366	1	0	99.41	4	P:GO:0008150; F:GO:0008092; F:GO:0016887; F:GO:0043167	P:biological_process; F:cytoskeletal protein binding; F:ATP hydrolysis activity; F:ion binding	EC:3.6.1	Acting on acid anhydrides
Potra2n4c9888.1	[BLASTED, ANNOTATED]	arginine decarboxylase-like	1899	1	0	98.55	5	P:GO:0006520; P:GO:0009056; P:GO:0009058; P:GO:0034641; F:GO:0016829	P:cellular amino acid metabolic process; P:catabolic process; P:biosynthetic process; P:cellular nitrogen compound metabolic process; F:lyase activity	EC:4.1.1.19	Arginine decarboxylase
Potra2n4c9962.1	[BLASTED, ANNOTATED]	glycine-rich protein 2	864	1	2.41e-48	100	1	F:GO:0003674	F:molecular_function
Potra2n4c9969.2	[BLASTED, ANNOTATED]	endo-1,4-beta-xylanase 5 isoform X1	1707	1	0	99.29	2	P:GO:0005975; F:GO:0016798	P:carbohydrate metabolic process; F:hydrolase activity, acting on glycosyl bonds	EC:3.2.1	Glycosylases
Potra2n4c9975.1	[BLASTED, ANNOTATED]	subtilisin-like protease SBT1.6	2364	1	0	99.87	1	F:GO:0008233	F:peptidase activity	EC:3.4.21	Acting on peptide bonds (peptidases)
Potra2n4c10028.1	[BLASTED, ANNOTATED]	rop guanine nucleotide exchange factor 1-like	1737	1	0	98.59	1	F:GO:0030234	F:enzyme regulator activity
Potra2n4c10073.3	[BLASTED, ANNOTATED]	proteinaceous RNase P 2-like	1035	1	0	99.11	1	F:GO:0003674	F:molecular_function
Potra2n4c10124.1	[BLASTED, ANNOTATED]	hypothetical protein H0E87_009975	2547	1	0	95.99	5	P:GO:0006520; P:GO:0006790; P:GO:0009058; F:GO:0008168; F:GO:0043167	P:cellular amino acid metabolic process; P:sulfur compound metabolic process; P:biosynthetic process; F:methyltransferase activity; F:ion binding	EC:2.1.1.14	5-methyltetrahydropteroyltriglutamate--homocysteine S-methyltransferase
Potra2n4c10124.3	[BLASTED, ANNOTATED]	hypothetical protein H0E87_009975	2547	1	0	95.99	5	P:GO:0006520; P:GO:0006790; P:GO:0009058; F:GO:0008168; F:GO:0043167	P:cellular amino acid metabolic process; P:sulfur compound metabolic process; P:biosynthetic process; F:methyltransferase activity; F:ion binding	EC:2.1.1.14	5-methyltetrahydropteroyltriglutamate--homocysteine S-methyltransferase
Potra2n4c10139.1	[BLASTED, ANNOTATED]	non-specific lipid transfer protein GPI-anchored 2-like	705	1	1.23e-79	89.45	1	C:GO:0005886	C:plasma membrane
Potra2n4c10182.1	[BLASTED, ANNOTATED]	hypothetical protein DKX38_006602	375	1	2.76e-45	98.39	1	C:GO:0005575	C:cellular_component
Potra2n4c10182.2	[BLASTED, ANNOTATED]	hypothetical protein DKX38_006602	375	1	2.76e-45	98.39	1	C:GO:0005575	C:cellular_component
Potra2n4c10182.3	[BLASTED, ANNOTATED]	hypothetical protein DKX38_006602	375	1	2.76e-45	98.39	1	C:GO:0005575	C:cellular_component
Potra2n4c10312.1	[BLASTED, ANNOTATED]	putative CuZn-superoxide dismutase	768	1	3.12e-116	99.45	2	P:GO:0008150; F:GO:0043167	P:biological_process; F:ion binding
Potra2n4c10443.1	[BLASTED, ANNOTATED]	START domain-containing protein 10	726	1	9.43e-176	99.17	1	F:GO:0008289	F:lipid binding
Potra2n5c10499.1	[BLASTED, ANNOTATED]	protein MIZU-KUSSEI 1	714	1	2.99e-155	100	1	P:GO:0008150	P:biological_process
Potra2n5c10536.1	[BLASTED, ANNOTATED]	cysteine protease XCP2	1053	1	0	100	1	F:GO:0008233	F:peptidase activity	EC:3.4	Acting on peptide bonds (peptidases)
Potra2n5c10544.1	[BLASTED, ANNOTATED]	outer envelope pore protein 21B, chloroplastic-like	504	1	3.11e-122	100	1	F:GO:0022857	F:transmembrane transporter activity	EC:7	Translocases
Potra2n5c10544.2	[BLASTED, ANNOTATED]	outer envelope pore protein 21B, chloroplastic-like	504	1	3.11e-122	100	1	F:GO:0022857	F:transmembrane transporter activity	EC:7	Translocases
Potra2n5c10629.1	[BLASTED, ANNOTATED]	24-methylenesterol C-methyltransferase 2	924	1	1.15e-179	76.16	3	P:GO:0006629; P:GO:0009058; F:GO:0008168	P:lipid metabolic process; P:biosynthetic process; F:methyltransferase activity	EC:2.1.1	Transferring one-carbon groups
Potra2n5c10652.2	[BLASTED, ANNOTATED]	GDSL esterase/lipase EXL3-like	1101	1	0	98.36	1	F:GO:0003674	F:molecular_function	EC:3.1	Acting on ester bonds
Potra2n5c10652.3	[BLASTED, ANNOTATED]	GDSL esterase/lipase EXL3-like	1101	1	0	98.36	1	F:GO:0003674	F:molecular_function	EC:3.1	Acting on ester bonds
Potra2n5c10688.2	[BLASTED, ANNOTATED]	tubulin beta chain-like	1464	1	0	86.6	4	P:GO:0008150; F:GO:0005198; F:GO:0043167; C:GO:0005856	P:biological_process; F:structural molecule activity; F:ion binding; C:cytoskeleton
Potra2n5c10780.1	[BLASTED, ANNOTATED]	transcription factor bHLH110-like isoform X1	1290	1	0	98.78	1	F:GO:0003674	F:molecular_function
Potra2n5c10795.2	[BLASTED, ANNOTATED]	uncharacterized sugar kinase slr0537-like	1110	1	0	98.37	1	F:GO:0016301	F:kinase activity	EC:2.7	Transferring phosphorus-containing groups
Potra2n5c10870.2	[BLASTED, ANNOTATED]	hypothetical protein H0E87_006392	1116	1	0	97.08	1	F:GO:0003674	F:molecular_function
Potra2n5c10915.1	[BLASTED, ANNOTATED]	protein LONGIFOLIA 1-like isoform X1	2364	1	0	96.67	2	P:GO:0000902; P:GO:0040007	P:cell morphogenesis; P:growth
Potra2n5c10919.1	[BLASTED, ANNOTATED]	2-methyl-6-phytyl-1,4-hydroquinone methyltransferase, chloroplastic-like	1023	1	0	98.82	2	P:GO:0008150; F:GO:0008168	P:biological_process; F:methyltransferase activity	EC:2.1.1	Transferring one-carbon groups
Potra2n5c11009.1	[BLASTED, ANNOTATED]	photosystem II repair protein PSB27-H1, chloroplastic-like	567	1	1.2e-109	98.94	5	P:GO:0006091; P:GO:0015979; P:GO:0065003; C:GO:0009579; C:GO:0032991	P:generation of precursor metabolites and energy; P:photosynthesis; P:protein-containing complex assembly; C:thylakoid; C:protein-containing complex
Potra2n5c11084.1	[BLASTED, ANNOTATED]	DEAD-box ATP-dependent RNA helicase 39	1515	1	0	94.41	2	F:GO:0004386; F:GO:0043167	F:helicase activity; F:ion binding	EC:3.6.4.13	RNA helicase
Potra2n5c11084.2	[BLASTED, ANNOTATED]	DEAD-box ATP-dependent RNA helicase 39	1515	1	0	94.41	2	F:GO:0004386; F:GO:0043167	F:helicase activity; F:ion binding	EC:3.6.4.13	RNA helicase
Potra2n5c11119.2	[BLASTED, ANNOTATED]	hypothetical protein H0E87_005320	2982	1	0	99.8	4	P:GO:0005975; P:GO:0009058; F:GO:0016757; C:GO:0005575	P:carbohydrate metabolic process; P:biosynthetic process; F:glycosyltransferase activity; C:cellular_component	EC:2.4.1.12	Cellulose synthase (UDP-forming)
Potra2n5c11119.4	[BLASTED, ANNOTATED]	hypothetical protein H0E87_005320	2982	1	0	99.8	4	P:GO:0005975; P:GO:0009058; F:GO:0016757; C:GO:0005575	P:carbohydrate metabolic process; P:biosynthetic process; F:glycosyltransferase activity; C:cellular_component	EC:2.4.1.12	Cellulose synthase (UDP-forming)
Potra2n5c11296.1	[BLASTED, ANNOTATED]	protein NODULATION SIGNALING PATHWAY 2-like	1437	1	0	92.53	1	C:GO:0005634	C:nucleus
Potra2n5c11434.2	[BLASTED, ANNOTATED]	zinc-finger homeodomain protein 2-like	861	1	6.22e-136	98.35	2	F:GO:0003677; C:GO:0005634	F:DNA binding; C:nucleus
Potra2n5c11734.1	[BLASTED, ANNOTATED]	mannan endo-1,4-beta-mannosidase 7-like	1308	1	0	99.76	2	P:GO:0008150; F:GO:0016798	P:biological_process; F:hydrolase activity, acting on glycosyl bonds	EC:3.2.1	Glycosylases
Potra2n5c11734.2	[BLASTED, ANNOTATED]	mannan endo-1,4-beta-mannosidase 7-like	1308	1	0	99.76	2	P:GO:0008150; F:GO:0016798	P:biological_process; F:hydrolase activity, acting on glycosyl bonds	EC:3.2.1	Glycosylases
Potra2n5c11734.3	[BLASTED, ANNOTATED]	mannan endo-1,4-beta-mannosidase 7-like	1308	1	0	99.76	2	P:GO:0008150; F:GO:0016798	P:biological_process; F:hydrolase activity, acting on glycosyl bonds	EC:3.2.1	Glycosylases
Potra2n5c11734.5	[BLASTED, ANNOTATED]	mannan endo-1,4-beta-mannosidase 7-like	1308	1	0	99.76	2	P:GO:0008150; F:GO:0016798	P:biological_process; F:hydrolase activity, acting on glycosyl bonds	EC:3.2.1	Glycosylases
Potra2n5c11764.2	[BLASTED, ANNOTATED]	GATA transcription factor 5-like	993	1	0	95.8	5	P:GO:0009058; P:GO:0034641; F:GO:0003677; F:GO:0043167; C:GO:0005634	P:biosynthetic process; P:cellular nitrogen compound metabolic process; F:DNA binding; F:ion binding; C:nucleus
Potra2n5c11764.1	[BLASTED, ANNOTATED]	GATA transcription factor 5-like	993	1	0	95.8	5	P:GO:0009058; P:GO:0034641; F:GO:0003677; F:GO:0043167; C:GO:0005634	P:biosynthetic process; P:cellular nitrogen compound metabolic process; F:DNA binding; F:ion binding; C:nucleus
Potra2n5c11836.1	[BLASTED, ANNOTATED]	protein MID1-COMPLEMENTING ACTIVITY 1 isoform X1	1311	1	0	100	1	P:GO:0007165	P:signal transduction
Potra2n5c11836.2	[BLASTED, ANNOTATED]	protein MID1-COMPLEMENTING ACTIVITY 1 isoform X1	1311	1	0	100	1	P:GO:0007165	P:signal transduction
Potra2n5c11960.1	[BLASTED, ANNOTATED]	hypothetical protein H0E87_006293	1407	1	0	98.72	2	P:GO:0006520; F:GO:0043167	P:cellular amino acid metabolic process; F:ion binding	EC:2.6.1	Transferring nitrogenous groups
Potra2n5c12249.3	[BLASTED, ANNOTATED]	beta-galactosidase 6-like	2145	1	0	99.44	2	P:GO:0005975; F:GO:0016798	P:carbohydrate metabolic process; F:hydrolase activity, acting on glycosyl bonds	EC:3.2.1	Glycosylases
Potra2n5c12404.2	[BLASTED, ANNOTATED]	hypothetical protein D5086_0000078840	1926	1	0	98.9	3	P:GO:0006464; F:GO:0016301; F:GO:0043167	P:cellular protein modification process; F:kinase activity; F:ion binding	EC:2.7.1	Transferring phosphorus-containing groups
Potra2n5c12404.1	[BLASTED, ANNOTATED]	hypothetical protein D5086_0000078840	1926	1	0	98.9	3	P:GO:0006464; F:GO:0016301; F:GO:0043167	P:cellular protein modification process; F:kinase activity; F:ion binding	EC:2.7.1	Transferring phosphorus-containing groups
Potra2n5c12464.1	[BLASTED, ANNOTATED]	acyl carrier protein 1, chloroplastic-like	414	1	1.05e-91	100	4	P:GO:0006629; P:GO:0009058; P:GO:0044281; F:GO:0003674	P:lipid metabolic process; P:biosynthetic process; P:small molecule metabolic process; F:molecular_function
Potra2n5c12586.1	[BLASTED, ANNOTATED]	hypothetical protein D5086_0000050550	1089	1	0	98.88	1	F:GO:0016746	F:acyltransferase activity	EC:2.3.1	Acyltransferases
Potra2n6c13126.1	[BLASTED, ANNOTATED]	protein TIFY 8 isoform X1	1263	1	0	92.89	3	P:GO:0006950; P:GO:0007165; C:GO:0005634	P:response to stress; P:signal transduction; C:nucleus
Potra2n6c13236.1	[BLASTED, ANNOTATED]	ATP-dependent 6-phosphofructokinase 6-like	1446	1	0	98.13	7	P:GO:0005975; P:GO:0006091; P:GO:0009056; P:GO:0034641; P:GO:0044281; F:GO:0016301; F:GO:0043167	P:carbohydrate metabolic process; P:generation of precursor metabolites and energy; P:catabolic process; P:cellular nitrogen compound metabolic process; P:small molecule metabolic process; F:kinase activity; F:ion binding	EC:2.7.1.11	6-phosphofructokinase
Potra2n6c13243.1	[BLASTED, ANNOTATED]	zinc finger CCCH domain-containing protein 20-like	1173	1	0	99.23	1	F:GO:0043167	F:ion binding
Potra2n6c13361.2	[BLASTED, ANNOTATED]	thermospermine synthase	1020	1	0	100	1	F:GO:0003674	F:molecular_function
Potra2n6c13371.1	[BLASTED, ANNOTATED]	transcription factor MYB114-like	672	1	2.43e-117	86.55	1	C:GO:0005634	C:nucleus
Potra2n6c13372.1	[BLASTED, ANNOTATED]	50S ribosomal protein L4, chloroplastic	912	1	2.3e-163	100	3	P:GO:0006412; F:GO:0003735; C:GO:0005840	P:translation; F:structural constituent of ribosome; C:ribosome
Potra2n6c13382.1	[BLASTED, ANNOTATED]	hypothetical protein CUMW_029550	2919	1	0	82.47	3	P:GO:0006464; F:GO:0016301; F:GO:0043167	P:cellular protein modification process; F:kinase activity; F:ion binding	EC:2.7.1	Transferring phosphorus-containing groups
Potra2n6c13450.1	[BLASTED, ANNOTATED]	60S ribosomal protein L23a-like isoform X1	456	1	4.8e-71	100	3	P:GO:0006412; F:GO:0003735; C:GO:0005840	P:translation; F:structural constituent of ribosome; C:ribosome
Potra2n6c13514.1	[BLASTED, ANNOTATED]	secoisolariciresinol dehydrogenase-like	834	1	0	97.47	1	F:GO:0016491	F:oxidoreductase activity	EC:1	Oxidoreductases
Potra2n6c13515.2	[BLASTED, ANNOTATED]	secoisolariciresinol dehydrogenase-like	918	1	0	100	1	F:GO:0016491	F:oxidoreductase activity	EC:1	Oxidoreductases
Potra2n6c13538.2	[BLASTED, ANNOTATED]	NDR1/HIN1-like protein 1	711	1	5.23e-118	97.66	2	P:GO:0002376; P:GO:0006950	P:immune system process; P:response to stress
Potra2n6c13661.5	[BLASTED, ANNOTATED]	hypothetical protein D5086_0000300310	1389	1	0	98.49	2	P:GO:0006629; F:GO:0016491	P:lipid metabolic process; F:oxidoreductase activity	EC:1.14.19	Acting on paired donors, with incorporation or reduction of molecular oxygen. The oxygen incorporated need not be derived from O(2)
Potra2n6c13695.1	[BLASTED, ANNOTATED]	alpha/beta hydrolase domain-containing protein 17B-like	876	1	0	100	1	F:GO:0003674	F:molecular_function	EC:3	Hydrolases
Potra2n6c13799.1	[BLASTED, ANNOTATED]	transcription factor IBH1-like 1	561	1	3.9e-130	99.46	2	P:GO:0009058; P:GO:0034641	P:biosynthetic process; P:cellular nitrogen compound metabolic process
Potra2n6c13842.2	[BLASTED, ANNOTATED]	hypothetical protein H0E87_014832	1296	1	0	94.38	2	P:GO:0016192; C:GO:0005575	P:vesicle-mediated transport; C:cellular_component
Potra2n6c13987.1	[BLASTED, ANNOTATED]	transcription factor MYBS3-like	912	1	1.07e-159	98.95	1	F:GO:0003677	F:DNA binding
Potra2n6c14146.3	[BLASTED, ANNOTATED]	60S ribosomal protein L4-like	1227	1	0	99.75	3	P:GO:0006412; F:GO:0003735; C:GO:0005840	P:translation; F:structural constituent of ribosome; C:ribosome
Potra2n6c14146.4	[BLASTED, ANNOTATED]	60S ribosomal protein L4-like	1227	1	0	99.75	3	P:GO:0006412; F:GO:0003735; C:GO:0005840	P:translation; F:structural constituent of ribosome; C:ribosome
Potra2n6c14146.5	[BLASTED, ANNOTATED]	60S ribosomal protein L4-like	1227	1	0	99.75	3	P:GO:0006412; F:GO:0003735; C:GO:0005840	P:translation; F:structural constituent of ribosome; C:ribosome
Potra2n6c14247.1	[BLASTED, ANNOTATED]	aquaporin TIP1-1	759	1	9.66e-144	100	2	F:GO:0022857; C:GO:0005575	F:transmembrane transporter activity; C:cellular_component	EC:7	Translocases
Potra2n6c14590.1	[BLASTED, ANNOTATED]	transcription factor AS1	1098	1	0	99.45	4	P:GO:0009058; P:GO:0034641; P:GO:0048646; C:GO:0005634	P:biosynthetic process; P:cellular nitrogen compound metabolic process; P:anatomical structure formation involved in morphogenesis; C:nucleus
Potra2n6c14619.1	[BLASTED, ANNOTATED]	cell division protein FtsZ homolog 2-2, chloroplastic isoform X1	1449	1	0	92.14	1	F:GO:0043167	F:ion binding
Potra2n6c14686.4	[BLASTED, ANNOTATED]	subtilase family protein	2454	1	0	99.76	1	F:GO:0008233	F:peptidase activity	EC:3.4.21	Acting on peptide bonds (peptidases)
Potra2n6c14686.5	[BLASTED, ANNOTATED]	subtilase family protein	2454	1	0	99.76	1	F:GO:0008233	F:peptidase activity	EC:3.4.21	Acting on peptide bonds (peptidases)
Potra2n6c14742.3	[BLASTED, ANNOTATED]	galacturonokinase	1284	1	0	98.84	5	P:GO:0005975; P:GO:0044281; F:GO:0016301; F:GO:0043167; C:GO:0005737	P:carbohydrate metabolic process; P:small molecule metabolic process; F:kinase activity; F:ion binding; C:cytoplasm	EC:2.7.1.6	Galactokinase
Potra2n6c14742.1	[BLASTED, ANNOTATED]	galacturonokinase	1284	1	0	98.84	5	P:GO:0005975; P:GO:0044281; F:GO:0016301; F:GO:0043167; C:GO:0005737	P:carbohydrate metabolic process; P:small molecule metabolic process; F:kinase activity; F:ion binding; C:cytoplasm	EC:2.7.1.6	Galactokinase
Potra2n6c14862.1	[BLASTED, ANNOTATED]	hypothetical protein DKX38_009174	2217	1	0	94.31	2	F:GO:0016491; F:GO:0043167	F:oxidoreductase activity; F:ion binding	EC:1.14.13.8	Flavin-containing monooxygenase
Potra2n6c15072.1	[BLASTED, ANNOTATED]	pentatricopeptide repeat-containing protein At1g80270, mitochondrial-like	1869	1	0	99.04	1	F:GO:0003674	F:molecular_function
Potra2n6c15120.1	[BLASTED, ANNOTATED]	protein NRT1/ PTR FAMILY 3.1-like	1992	1	0	98.8	2	F:GO:0022857; C:GO:0005575	F:transmembrane transporter activity; C:cellular_component	EC:7	Translocases
Potra2n6c15120.2	[BLASTED, ANNOTATED]	protein NRT1/ PTR FAMILY 3.1-like	1992	1	0	98.8	2	F:GO:0022857; C:GO:0005575	F:transmembrane transporter activity; C:cellular_component	EC:7	Translocases
Potra2n7c15457.1	[BLASTED, ANNOTATED]	hypothetical protein H0E87_003043	1431	1	0	98.11	3	P:GO:0006629; P:GO:0009058; F:GO:0016746	P:lipid metabolic process; P:biosynthetic process; F:acyltransferase activity	EC:2.3.1.20	Diacylglycerol O-acyltransferase
Potra2n7c15463.2	[BLASTED, ANNOTATED]	squamosa promoter-binding protein 2-like isoform X1	783	1	7.14e-128	94.23	2	F:GO:0003677; C:GO:0005634	F:DNA binding; C:nucleus
Potra2n7c15821.2	[BLASTED, ANNOTATED]	hypothetical protein H0E87_003641	2547	1	0	98.7	2	P:GO:0005975; F:GO:0016798	P:carbohydrate metabolic process; F:hydrolase activity, acting on glycosyl bonds	EC:3.2.1	Glycosylases
Potra2n7c16009.1	[BLASTED, ANNOTATED]	porphobilinogen deaminase, chloroplastic	1083	1	0	95.48	3	P:GO:0009058; P:GO:0034641; F:GO:0016765	P:biosynthetic process; P:cellular nitrogen compound metabolic process; F:transferase activity, transferring alkyl or aryl (other than methyl) groups	EC:2.5.1.61	Hydroxymethylbilane synthase
Potra2n7c16101.1	[BLASTED, ANNOTATED]	protein SHORT-ROOT	1533	1	0	99.41	5	P:GO:0048856; P:GO:0051301; F:GO:0003677; F:GO:0003700; C:GO:0005634	P:anatomical structure development; P:cell division; F:DNA binding; F:DNA-binding transcription factor activity; C:nucleus
Potra2n7c16443.1	[BLASTED, ANNOTATED]	mannan endo-1,4-beta-mannosidase 7	1281	1	0	95.4	2	P:GO:0008150; F:GO:0016798	P:biological_process; F:hydrolase activity, acting on glycosyl bonds	EC:3.2.1	Glycosylases
Potra2n7c16443.2	[BLASTED, ANNOTATED]	mannan endo-1,4-beta-mannosidase 7	1281	1	0	95.4	2	P:GO:0008150; F:GO:0016798	P:biological_process; F:hydrolase activity, acting on glycosyl bonds	EC:3.2.1	Glycosylases
Potra2n7c16470.1	[BLASTED, ANNOTATED]	50S ribosomal protein L7/L12	579	1	2.05e-86	100	3	P:GO:0006412; F:GO:0003735; C:GO:0005840	P:translation; F:structural constituent of ribosome; C:ribosome
Potra2n7c16574.2	[BLASTED, ANNOTATED]	E3 ubiquitin-protein ligase FANCL isoform X2	846	1	0	98.93	5	P:GO:0006259; P:GO:0006950; F:GO:0003674; C:GO:0005634; C:GO:0032991	P:DNA metabolic process; P:response to stress; F:molecular_function; C:nucleus; C:protein-containing complex	EC:2	Transferases
Potra2n8c16743.1	[BLASTED, ANNOTATED]	beta-glucosidase BoGH3B-like	1782	1	0	88.23	2	P:GO:0005975; F:GO:0016798	P:carbohydrate metabolic process; F:hydrolase activity, acting on glycosyl bonds	EC:3.2.1	Glycosylases
Potra2n8c16766.1	[BLASTED, ANNOTATED]	cationic amino acid transporter 6, chloroplastic-like	1755	1	0	99.15	2	F:GO:0022857; C:GO:0005575	F:transmembrane transporter activity; C:cellular_component	EC:7	Translocases
Potra2n8c17110.1	[BLASTED, ANNOTATED]	actin family protein 3	1134	1	0	100	3	F:GO:0043167; C:GO:0005737; C:GO:0005856	F:ion binding; C:cytoplasm; C:cytoskeleton
Potra2n8c17110.2	[BLASTED, ANNOTATED]	actin family protein 3	1134	1	0	100	3	F:GO:0043167; C:GO:0005737; C:GO:0005856	F:ion binding; C:cytoplasm; C:cytoskeleton
Potra2n8c17110.3	[BLASTED, ANNOTATED]	actin family protein 3	1134	1	0	100	3	F:GO:0043167; C:GO:0005737; C:GO:0005856	F:ion binding; C:cytoplasm; C:cytoskeleton
Potra2n8c17165.1	[BLASTED, ANNOTATED]	hypothetical protein H0E87_021122	1182	1	0	97.71	2	F:GO:0003924; F:GO:0043167	F:GTPase activity; F:ion binding	EC:3.6.1	Acting on acid anhydrides
Potra2n8c17220.2	[BLASTED, ANNOTATED]	unknown	369	1	1.47e-66	99.05	3	P:GO:0006091; P:GO:0015979; C:GO:0005575	P:generation of precursor metabolites and energy; P:photosynthesis; C:cellular_component
Potra2n8c17220.1	[BLASTED, ANNOTATED]	chlorophyll a-b binding protein CP29.3, chloroplastic	930	1	1.32e-177	88.67	3	P:GO:0006091; P:GO:0015979; C:GO:0005575	P:generation of precursor metabolites and energy; P:photosynthesis; C:cellular_component
Potra2n8c17220.3	[BLASTED, ANNOTATED]	chlorophyll a-b binding protein CP29.3, chloroplastic	570	1	1.47e-103	100	3	P:GO:0006091; P:GO:0015979; C:GO:0005575	P:generation of precursor metabolites and energy; P:photosynthesis; C:cellular_component
Potra2n8c17270.3	[BLASTED, ANNOTATED]	ferritin-3, chloroplastic	798	1	3.38e-155	97.74	3	P:GO:0006810; P:GO:0042592; F:GO:0043167	P:transport; P:homeostatic process; F:ion binding
Potra2n8c17270.1	[BLASTED, ANNOTATED]	ferritin-3, chloroplastic	798	1	3.38e-155	97.74	3	P:GO:0006810; P:GO:0042592; F:GO:0043167	P:transport; P:homeostatic process; F:ion binding
Potra2n8c17330.5	[BLASTED, ANNOTATED]	beta-hexosaminidase 3	1959	1	0	92.99	2	P:GO:0005975; F:GO:0016798	P:carbohydrate metabolic process; F:hydrolase activity, acting on glycosyl bonds	EC:3.2.1.52	Beta-N-acetylhexosaminidase
Potra2n8c17391.1	[BLASTED, ANNOTATED]	amino acid transporter AVT1I-like	1266	1	0	97.86	3	P:GO:0007165; F:GO:0022857; C:GO:0005575	P:signal transduction; F:transmembrane transporter activity; C:cellular_component	EC:7	Translocases
Potra2n8c17400.1	[BLASTED, ANNOTATED]	myb family transcription factor PHL8-like isoform X2	774	1	4.64e-172	98.83	1	F:GO:0003700	F:DNA-binding transcription factor activity
Potra2n8c17513.5	[BLASTED, ANNOTATED]	pleiotropic drug resistance protein 13-like	1257	1	0	99.01	1	C:GO:0005575	C:cellular_component
Potra2n8c17740.2	[BLASTED, ANNOTATED]	50S ribosomal protein L15, chloroplastic-like	630	1	8.89e-132	97.58	4	P:GO:0006412; F:GO:0003735; C:GO:0005840; C:GO:0032991	P:translation; F:structural constituent of ribosome; C:ribosome; C:protein-containing complex
Potra2n8c17784.1	[BLASTED, ANNOTATED]	E3 ubiquitin-protein ligase RHA2A-like	507	1	3.41e-96	100	1	C:GO:0005575	C:cellular_component
Potra2n8c17971.1	[BLASTED, ANNOTATED]	cyclin-D1-1-like	987	1	0	99.7	2	P:GO:0007049; P:GO:0051301	P:cell cycle; P:cell division
Potra2n8c18067.2	[BLASTED, ANNOTATED]	protein tesmin/TSO1-like CXC 2	2160	1	0	93.8	1	F:GO:0003700	F:DNA-binding transcription factor activity
Potra2n8c18100.2	[BLASTED, ANNOTATED]	pyruvate kinase isozyme A, chloroplastic	1773	1	0	99.66	6	P:GO:0005975; P:GO:0006091; P:GO:0009056; P:GO:0034641; P:GO:0044281; F:GO:0043167	P:carbohydrate metabolic process; P:generation of precursor metabolites and energy; P:catabolic process; P:cellular nitrogen compound metabolic process; P:small molecule metabolic process; F:ion binding	EC:2.7.1.40	Pyruvate kinase
Potra2n8c18110.1	[BLASTED, ANNOTATED]	putative ion channel POLLUX-like 2 isoform X2	2778	1	0	99.03	1	P:GO:0006810	P:transport
Potra2n8c18110.2	[BLASTED, ANNOTATED]	putative ion channel POLLUX-like 2 isoform X2	2778	1	0	99.03	1	P:GO:0006810	P:transport
Potra2n8c18110.3	[BLASTED, ANNOTATED]	putative ion channel POLLUX-like 2 isoform X2	2778	1	0	99.03	1	P:GO:0006810	P:transport
Potra2n8c18250.1	[BLASTED, ANNOTATED]	hypothetical protein H0E87_022137	552	1	5.6e-112	98.77	4	P:GO:0006412; F:GO:0003735; C:GO:0005840; C:GO:0032991	P:translation; F:structural constituent of ribosome; C:ribosome; C:protein-containing complex
Potra2n8c18362.1	[BLASTED, ANNOTATED]	alpha-glucan water dikinase, chloroplastic-like isoform X1	4359	1	0	96.86	2	F:GO:0016301; F:GO:0043167	F:kinase activity; F:ion binding	EC:2.7	Transferring phosphorus-containing groups
Potra2n8c18371.3	[BLASTED, ANNOTATED]	polygalacturonase At1g48100-like	1611	1	0	96.66	2	P:GO:0005975; F:GO:0016798	P:carbohydrate metabolic process; F:hydrolase activity, acting on glycosyl bonds	EC:3.2.1.15	Endo-polygalacturonase
Potra2n8c18394.2	[BLASTED, ANNOTATED]	TORTIFOLIA1-like protein 4	1983	1	0	98.76	2	F:GO:0008092; C:GO:0005856	F:cytoskeletal protein binding; C:cytoskeleton
Potra2n8c18403.1	[BLASTED, ANNOTATED]	two-component response regulator ARR5	903	1	5.47e-115	97.57	1	P:GO:0007165	P:signal transduction
Potra2n8c18414.1	[BLASTED, ANNOTATED]	DEAD-box ATP-dependent RNA helicase 22 isoform X2	1785	1	0	98.82	2	F:GO:0004386; F:GO:0043167	F:helicase activity; F:ion binding	EC:3.6.4.13	RNA helicase
Potra2n9c18842.2	[BLASTED, ANNOTATED]	hypothetical protein SADUNF_Sadunf09G0118500	1500	1	0	93.77	1	F:GO:0016491	F:oxidoreductase activity	EC:1.1.1.122	D-threo-aldose 1-dehydrogenase
Potra2n9c18892.1	[BLASTED, ANNOTATED]	rop guanine nucleotide exchange factor 1	1734	1	0	99.65	1	F:GO:0030234	F:enzyme regulator activity
Potra2n9c18902.2	[BLASTED, ANNOTATED]	hippocampus abundant transcript 1 protein-like	1461	1	0	95.88	1	F:GO:0022857	F:transmembrane transporter activity	EC:7	Translocases
Potra2n9c18946.1	[BLASTED, ANNOTATED]	MYB transcription factor	810	1	1.41e-159	100	1	C:GO:0005634	C:nucleus
Potra2n9c19008.2	[BLASTED, ANNOTATED]	hypothetical protein POPTR_009G126000	432	1	4.36e-71	100	1	P:GO:0008150	P:biological_process
Potra2n9c19009.1	[BLASTED, ANNOTATED]	auxin-induced protein 6B	489	1	1.3e-81	98.62	1	P:GO:0008150	P:biological_process
Potra2n9c19080.3	[BLASTED, ANNOTATED]	hypothetical protein D5086_0000134690	936	1	0	99.34	1	F:GO:0016491	F:oxidoreductase activity	EC:1	Oxidoreductases
Potra2n9c19080.6	[BLASTED, ANNOTATED]	hypothetical protein D5086_0000134690	936	1	0	99.34	1	F:GO:0016491	F:oxidoreductase activity	EC:1	Oxidoreductases
Potra2n9c19326.2	[BLASTED, ANNOTATED]	FAD-linked sulfhydryl oxidase ERV1	597	1	5.35e-135	98.48	1	F:GO:0016491	F:oxidoreductase activity	EC:1.8.3.2	Thiol oxidase
Potra2n9c19372.2	[BLASTED, ANNOTATED]	tubulin alpha chain	1356	1	0	100	4	P:GO:0008150; F:GO:0005198; F:GO:0043167; C:GO:0005856	P:biological_process; F:structural molecule activity; F:ion binding; C:cytoskeleton
Potra2n9c19372.4	[BLASTED, ANNOTATED]	tubulin alpha chain	1356	1	0	100	4	P:GO:0008150; F:GO:0005198; F:GO:0043167; C:GO:0005856	P:biological_process; F:structural molecule activity; F:ion binding; C:cytoskeleton
Potra2n9c19439.1	[BLASTED, ANNOTATED]	hypothetical protein H0E87_019073	2175	1	0	98.91	1	F:GO:0003723	F:RNA binding
Potra2n9c19439.4	[BLASTED, ANNOTATED]	hypothetical protein H0E87_019073	1131	1	0	98.91	1	F:GO:0003723	F:RNA binding
Potra2n9c19656.1	[BLASTED, ANNOTATED]	zinc finger CCCH domain-containing protein 56-like	1902	1	0	97.63	1	F:GO:0043167	F:ion binding
Potra2n9c19704.7	[BLASTED, ANNOTATED]	phytochromobilin:ferredoxin oxidoreductase, chloroplastic-like isoform X1	936	1	0	85.92	4	P:GO:0009058; P:GO:0034641; F:GO:0016491; F:GO:0043167	P:biosynthetic process; P:cellular nitrogen compound metabolic process; F:oxidoreductase activity; F:ion binding	EC:1.3.7	Acting on the CH-CH group of donors
Potra2n9c19744.1	[BLASTED, ANNOTATED]	anthranilate synthase alpha subunit 2, chloroplastic isoform X1	1995	1	0	88.25	4	P:GO:0006520; P:GO:0009058; P:GO:0034641; F:GO:0016829	P:cellular amino acid metabolic process; P:biosynthetic process; P:cellular nitrogen compound metabolic process; F:lyase activity	EC:4.1.3.27	Anthranilate synthase
Potra2n9c19756.3	[BLASTED, ANNOTATED]	uncharacterized protein LOC118035222 isoform X3	432	1	7.78e-80	100	5	P:GO:0006790; P:GO:0009058; P:GO:0034641; P:GO:0044281; F:GO:0003674	P:sulfur compound metabolic process; P:biosynthetic process; P:cellular nitrogen compound metabolic process; P:small molecule metabolic process; F:molecular_function
Potra2n9c19756.5	[BLASTED, ANNOTATED]	uncharacterized protein LOC118035222 isoform X3	1440	1	0	99.58	5	P:GO:0006790; P:GO:0009058; P:GO:0034641; P:GO:0044281; F:GO:0016829	P:sulfur compound metabolic process; P:biosynthetic process; P:cellular nitrogen compound metabolic process; P:small molecule metabolic process; F:lyase activity	EC:4.1	Carbon-carbon lyases
Potra2n9c19756.1	[BLASTED, ANNOTATED]	uncharacterized protein LOC118035222 isoform X3	1440	1	0	99.58	5	P:GO:0006790; P:GO:0009058; P:GO:0034641; P:GO:0044281; F:GO:0016829	P:sulfur compound metabolic process; P:biosynthetic process; P:cellular nitrogen compound metabolic process; P:small molecule metabolic process; F:lyase activity	EC:4.1	Carbon-carbon lyases
Potra2n9c19756.4	[BLASTED, ANNOTATED]	uncharacterized protein LOC118035222 isoform X3	1440	1	0	99.58	5	P:GO:0006790; P:GO:0009058; P:GO:0034641; P:GO:0044281; F:GO:0016829	P:sulfur compound metabolic process; P:biosynthetic process; P:cellular nitrogen compound metabolic process; P:small molecule metabolic process; F:lyase activity	EC:4.1	Carbon-carbon lyases
Potra2n9c19756.2	[BLASTED, ANNOTATED]	uncharacterized protein LOC118035222 isoform X3	1440	1	0	99.58	5	P:GO:0006790; P:GO:0009058; P:GO:0034641; P:GO:0044281; F:GO:0016829	P:sulfur compound metabolic process; P:biosynthetic process; P:cellular nitrogen compound metabolic process; P:small molecule metabolic process; F:lyase activity	EC:4.1	Carbon-carbon lyases
Potra2n9c19762.1	[BLASTED, ANNOTATED]	transcription factor DIVARICATA	927	1	0	98.7	1	F:GO:0003677	F:DNA binding
Potra2n9c19762.2	[BLASTED, ANNOTATED]	transcription factor DIVARICATA	927	1	0	98.7	1	F:GO:0003677	F:DNA binding
Potra2n9c19762.3	[BLASTED, ANNOTATED]	transcription factor DIVARICATA	927	1	0	98.7	1	F:GO:0003677	F:DNA binding
Potra2n9c19776.2	[BLASTED, ANNOTATED]	protein GRAVITROPIC IN THE LIGHT 1 isoform X1	1842	1	0	97.73	1	P:GO:0008150	P:biological_process
Potra2n9c19851.1	[BLASTED, ANNOTATED]	alpha-expansin 1 family protein	909	1	0	86.42	2	P:GO:0071554; C:GO:0005576	P:cell wall organization or biogenesis; C:extracellular region
Potra2n9c20004.1	[BLASTED, ANNOTATED]	beta-galactosidase 8	2547	1	0	98.94	2	P:GO:0005975; F:GO:0016798	P:carbohydrate metabolic process; F:hydrolase activity, acting on glycosyl bonds	EC:3.2.1	Glycosylases
Potra2n9c20071.1	[BLASTED, ANNOTATED]	superoxide dismutase [Cu-Zn], chloroplastic-like	762	1	1.87e-111	100	2	P:GO:0008150; F:GO:0043167	P:biological_process; F:ion binding
Potra2n1022s36932.1	[BLASTED, ANNOTATED]	arginine decarboxylase-like	2061	1	0	96.46	5	P:GO:0006520; P:GO:0009056; P:GO:0009058; P:GO:0034641; F:GO:0016829	P:cellular amino acid metabolic process; P:catabolic process; P:biosynthetic process; P:cellular nitrogen compound metabolic process; F:lyase activity	EC:4.1.1.19	Arginine decarboxylase
Potra2n124s34587.3	[BLASTED, ANNOTATED]	thiamine thiazole synthase 2, chloroplastic-like	822	1	0	99.63	8	P:GO:0006790; P:GO:0009058; P:GO:0034641; P:GO:0044281; F:GO:0016757; F:GO:0043167; C:GO:0005829; C:GO:0009536	P:sulfur compound metabolic process; P:biosynthetic process; P:cellular nitrogen compound metabolic process; P:small molecule metabolic process; F:glycosyltransferase activity; F:ion binding; C:cytosol; C:plastid	EC:2.4.2	Glycosyltransferases
Potra2n128s34669.2	[BLASTED, ANNOTATED]	NADH kinase	921	1	2.37e-180	99.6	4	P:GO:0009058; P:GO:0034641; P:GO:0044281; F:GO:0016301	P:biosynthetic process; P:cellular nitrogen compound metabolic process; P:small molecule metabolic process; F:kinase activity	EC:2.7.1.23	NAD(+) kinase
Potra2n1545s37130.1	[BLASTED, ANNOTATED]	protein CHLORORESPIRATORY REDUCTION 6, chloroplastic isoform X2	519	1	7.44e-122	99.42	3	P:GO:0065003; C:GO:0009536; C:GO:0009579	P:protein-containing complex assembly; C:plastid; C:thylakoid
Potra2n234s35063.2	[BLASTED, ANNOTATED]	heme chaperone HemW	1302	1	0	96.06	4	P:GO:0009058; P:GO:0034641; F:GO:0016491; C:GO:0005737	P:biosynthetic process; P:cellular nitrogen compound metabolic process; F:oxidoreductase activity; C:cytoplasm	EC:1.3.3.3	Coproporphyrinogen oxidase
Potra2n234s35063.1	[BLASTED, ANNOTATED]	heme chaperone HemW	1302	1	0	96.06	4	P:GO:0009058; P:GO:0034641; F:GO:0016491; C:GO:0005737	P:biosynthetic process; P:cellular nitrogen compound metabolic process; F:oxidoreductase activity; C:cytoplasm	EC:1.3.3.3	Coproporphyrinogen oxidase
Potra2n278s35187.1	[BLASTED, ANNOTATED]	40S ribosomal protein S25-like	327	1	2.64e-44	100	4	F:GO:0003735; C:GO:0005829; C:GO:0005840; C:GO:0032991	F:structural constituent of ribosome; C:cytosol; C:ribosome; C:protein-containing complex
Potra2n429s35643.1	[BLASTED, ANNOTATED]	60S ribosomal protein L3	1149	1	0	100	3	P:GO:0006412; F:GO:0003735; C:GO:0005840	P:translation; F:structural constituent of ribosome; C:ribosome
Potra2n486s35782.1	[BLASTED, ANNOTATED]	GDSL esterase/lipase At5g45670-like	1140	1	0	94.99	1	F:GO:0003674	F:molecular_function	EC:3.1	Acting on ester bonds
Potra2n486s35782.2	[BLASTED, ANNOTATED]	GDSL esterase/lipase At5g45670-like	1140	1	0	94.99	1	F:GO:0003674	F:molecular_function	EC:3.1	Acting on ester bonds
Potra2n486s35784.4	[BLASTED, ANNOTATED]	GDSL esterase/lipase At1g29660	759	1	1.5e-168	84.3	1	F:GO:0003674	F:molecular_function	EC:3.1	Acting on ester bonds
Potra2n631s36224.3	[BLASTED, ANNOTATED]	protein NSP-INTERACTING KINASE 1-like isoform X1	1806	1	0	85.49	3	P:GO:0006464; F:GO:0016301; F:GO:0043167	P:cellular protein modification process; F:kinase activity; F:ion binding	EC:2.7.1	Transferring phosphorus-containing groups
Potra2n722s36599.1	[BLASTED, ANNOTATED]	protein ASPARTIC PROTEASE IN GUARD CELL 1-like	1227	1	0	99.45	1	F:GO:0008233	F:peptidase activity	EC:3.4.23	Acting on peptide bonds (peptidases)
Potra2n800s36772.1	[BLASTED, ANNOTATED]	cytochrome f	963	1	0	100	6	P:GO:0006091; P:GO:0015979; F:GO:0016491; F:GO:0043167; C:GO:0009536; C:GO:0009579	P:generation of precursor metabolites and energy; P:photosynthesis; F:oxidoreductase activity; F:ion binding; C:plastid; C:thylakoid	EC:1	Oxidoreductases
Potra2n831s36823.1	[BLASTED, ANNOTATED]	cytochrome f	963	1	0	100	6	P:GO:0006091; P:GO:0015979; F:GO:0016491; F:GO:0043167; C:GO:0009536; C:GO:0009579	P:generation of precursor metabolites and energy; P:photosynthesis; F:oxidoreductase activity; F:ion binding; C:plastid; C:thylakoid	EC:1	Oxidoreductases
Potra2n871s36857.2	[BLASTED, ANNOTATED]	ribosomal protein L22	627	1	3.77e-90	100	6	P:GO:0006412; F:GO:0003735; F:GO:0019843; C:GO:0005840; C:GO:0009536; C:GO:0032991	P:translation; F:structural constituent of ribosome; F:rRNA binding; C:ribosome; C:plastid; C:protein-containing complex
Potra2n878s36872.1	[BLASTED, ANNOTATED]	hypothetical protein F8388_000252	4404	1	0	98.64	4	P:GO:0015979; F:GO:0043167; C:GO:0009579; C:GO:0032991	P:photosynthesis; F:ion binding; C:thylakoid; C:protein-containing complex
Potra2n899s36883.1	[BLASTED, ANNOTATED]	hypothetical protein EZV62_027837	1485	1	0	89.17	5	P:GO:0006091; P:GO:0015979; F:GO:0016491; C:GO:0009536; C:GO:0009579	P:generation of precursor metabolites and energy; P:photosynthesis; F:oxidoreductase activity; C:plastid; C:thylakoid	EC:1.6.5	Acting on NADH or NADPH
Potra2n14c26583.2	[BLASTED]	uncharacterized protein LOC118034170 isoform X1	1878	1	0	91.04
Potra2n12c24373.1	[BLASTED]	uncharacterized protein LOC7483478	567	1	5.26e-113	96.81
Potra2n10c21309.1	[BLASTED]	hypothetical protein H0E87_012114	1074	1	0	94.4
Potra2n8c16920.2	[BLASTED]	uncharacterized protein LOC118052363	618	1	1.43e-140	98.52
Potra2n13c25223.4	[BLASTED]	protein HGH1 homolog	1128	1	0	89.07
Potra2n5c11856.1	[BLASTED]	protein ALTERED PHOSPHATE STARVATION RESPONSE 1-like	2253	1	0	98.67
Potra2n16c30450.1	[BLASTED]	protein LURP-one-related 15-like	651	1	2.27e-156	98.61
Potra2n9c19775.1	[BLASTED]	hypothetical protein H0E87_018254	516	1	5.85e-111	97.08
Potra2n10c21086.1	[BLASTED]	hypothetical protein H0E87_010763, partial	321	1	1.58e-66	97.17
Potra2n5c11856.2	[BLASTED]	protein ALTERED PHOSPHATE STARVATION RESPONSE 1-like	2253	1	0	98.67
Potra2n14c27835.2	[BLASTED]	epoxide hydrolase 3 isoform X2	891	1	8.53e-168	100
Potra2n16c30450.2	[BLASTED]	protein LURP-one-related 15-like	651	1	2.27e-156	98.61
Potra2n2c5343.1	[BLASTED]	hypothetical protein SADUNF_Sadunf02G0099000	765	1	4.94e-153	95.36
Potra2n18c32679.1	[BLASTED]	protein BUNDLE SHEATH DEFECTIVE 2, chloroplastic-like	477	1	6.74e-75	77.5
Potra2n19c33369.2	[BLASTED]	uncharacterized GPI-anchored protein At4g28100-like	975	1	0	99
Potra2n10c21086.2	[BLASTED]	hypothetical protein H0E87_010763, partial	321	1	1.58e-66	97.17
Potra2n10c20650.3	[BLASTED]	hypothetical protein H0E87_010694	612	1	2.8e-105	96.55
Potra2n17c31864.1	[BLASTED]	formin-like protein 2	2898	1	0	99.38
Potra2n5c11270.2	[BLASTED]	filament-like plant protein	1908	1	0	98.58
Potra2n2c4253.1	[BLASTED]	rhodanese-like domain-containing protein 4A, chloroplastic	1137	1	0	95
Potra2n7c15902.1	[BLASTED]	uncharacterized protein LOC118043531	1389	1	0	99.76
Potra2n3c7646.1	[BLASTED]	probable inactive shikimate kinase like 2, chloroplastic	1158	1	0	98.67
Potra2n15c28425.1	[BLASTED]	rhodanese-like domain-containing protein 11, chloroplastic isoform X1	891	1	0	99.32
Potra2n5c12347.1	[BLASTED]	PREDICTED: uncharacterized protein LOC105131198	540	1	3.16e-87	89.02
Potra2n9c19010.1	[BLASTED]	auxin-induced protein 10A5-like	288	1	2.83e-21	98.53
Potra2n14c26447.1	[BLASTED]	LOB domain-containing protein 38-like	627	1	2.27e-127	100
Potra2n1c3272.1	[BLASTED]	uncharacterized protein LOC118056923	1323	1	0	97.19
Potra2n10c21173.3	[BLASTED]	uncharacterized protein LOC118046535 isoform X2	441	1	3.41e-56	100
Potra2n9c20037.2	[BLASTED]	P-loop NTPase domain-containing protein LPA1 homolog 1-like isoform X1	2229	1	0	99.6
Potra2n1c1093.1	[BLASTED]	uncharacterized protein LOC118038646	1179	1	4.69e-167	83.78
Potra2n15c28645.1	[NO-BLAST]	---NA---	657
Potra2n16c29574.1	[BLASTED]	hypothetical protein H0E87_004115	1617	1	0	85.56
Potra2n3c7844.1	[BLASTED]	putative glucuronosyltransferase PGSIP8	1467	1	0	99.39
Potra2n3c6803.2	[BLASTED]	uncharacterized protein LOC118054690	1014	1	5.86e-180	99.35
Potra2n14c27160.1	[BLASTED]	hypothetical protein H0E87_031755	528	1	9.3e-95	99.43
Potra2n8c18370.1	[BLASTED]	uncharacterized protein LOC7473220	378	1	4.32e-56	100
Potra2n3c7844.2	[BLASTED]	putative glucuronosyltransferase PGSIP8	1467	1	0	99.39
Potra2n2c6133.1	[BLASTED]	hypothetical protein H0E87_013116	927	1	0	99.03
Potra2n1c2209.1	[BLASTED]	protein GAST1-like	348	1	8.19e-65	99.12
Potra2n3c7102.1	[BLASTED]	hypothetical protein SADUNF_Sadunf03G0118200	324	1	3.18e-52	100
Potra2n11c22906.1	[BLASTED]	pathogen-related protein	750	1	0	99.2
Potra2n2c6133.2	[BLASTED]	hypothetical protein H0E87_013116	927	1	0	99.03
Potra2n15c28407.1	[BLASTED]	probable pectate lyase 18	1275	1	0	99.29
Potra2n19c33369.1	[BLASTED]	uncharacterized GPI-anchored protein At4g28100-like	975	1	0	99
Potra2n3c6983.1	[BLASTED]	leucine-rich repeat extensin-like protein 3	936	1	3.68e-138	97.65
Potra2n3c7102.2	[BLASTED]	hypothetical protein SADUNF_Sadunf03G0118200	324	1	3.18e-52	100
Potra2n10c22007.1	[BLASTED]	coilin-like isoform X1	1962	1	0	87.08
Potra2n16c30533.1	[BLASTED]	flocculation protein FLO11-like	1791	1	4.27e-178	99.13
Potra2n4c9331.1	[BLASTED]	uncharacterized protein LOC118055971	2718	1	0	87.4
Potra2n197s34850.1	[BLASTED]	uncharacterized protein At2g37660, chloroplastic isoform X1	1194	1	0	98.92
Potra2n15c28547.1	[BLASTED]	hypothetical protein H0E87_002397	885	1	2.86e-174	97.96
Potra2n1c3647.1	[BLASTED]	hypothetical protein POPTR_001G427300	417	1	2.38e-70	94.07
Potra2n1c137.1	[BLASTED]	IRK-interacting protein	1749	1	0	98.78
Potra2n3c7479.1	[BLASTED]	protein YLS3-like	462	1	5.11e-85	96.48
Potra2n10c20689.1	[BLASTED]	uncharacterized protein LOC118059653 isoform X1	1245	1	0	99.28
Potra2n9c18718.3	[BLASTED]	uncharacterized protein LOC7478572 isoform X1	936	1	0	99.04
Potra2n5c10716.1	[BLASTED]	filament-like plant protein 4	2784	1	0	98.8
Potra2n3c7372.2	[BLASTED]	transport family protein	2424	1	0	98.51
Potra2n17c30972.2	[BLASTED]	stress-induced protein KIN2-like isoform X1	276	1	1.97e-42	97.8
Potra2n4c10308.1	[BLASTED]	hypothetical protein H0E87_010272	1575	1	0	98.47
Potra2n9c18982.1	[BLASTED]	proline-rich protein 4-like	1098	1	2.42e-90	98.44
Potra2n1c3821.4	[BLASTED]	hypothetical protein SADUNF_Sadunf16G0297300	1338	1	0	96.12
Potra2n10c21031.2	[BLASTED]	PLASMODESMATA CALLOSE-BINDING PROTEIN 3	636	1	2.18e-49	97.89
Potra2n16c29664.1	[BLASTED]	stress response protein NST1-like isoform X2	2430	1	0	89.7
Potra2n8c18426.1	[BLASTED]	uncharacterized GPI-anchored protein At3g06035-like isoform X2	618	1	1.54e-113	98.79
Potra2n9c18718.4	[BLASTED]	uncharacterized protein LOC118032372 isoform X2	879	1	0	98.26
Potra2n5c11656.1	[BLASTED]	uncharacterized protein LOC118048325	2136	1	0	97.35
Potra2n13c25248.1	[BLASTED]	fasciclin-like arabinogalactan protein 13	720	1	4.47e-112	99.08
Potra2n2c4823.1	[BLASTED]	NC domain-containing family protein	972	1	2.75e-162	99.62
Potra2n2c4686.1	[BLASTED]	hypothetical protein SADUNF_Sadunf02G0172900	933	1	2.27e-158	80.6
Potra2n12c24074.2	[BLASTED]	UV-B-induced protein At3g17800, chloroplastic-like	333	1	1.06e-48	100
Potra2n17c30911.4	[BLASTED]	uncharacterized protein D5086_0000182970	2382	1	0	95.85
Potra2n19c33631.1	[BLASTED]	uncharacterized protein LOC118056496	636	1	1.96e-95	95.77
Potra2n7c15881.1	[BLASTED]	unknown	252	1	7.6e-47	93.98
Potra2n10c20954.1	[NO-BLAST]	---NA---	342
Potra2n15c28643.1	[BLASTED]	uncharacterized protein LOC7474840	759	1	1.01e-122	97.78
Potra2n8c18380.1	[BLASTED]	polygalacturonase 1 beta-like protein 3	1902	1	0	99.53
Potra2n5c10734.1	[BLASTED]	aldehyde oxidase GLOX-like	1662	1	0	99.28
Potra2n14c26503.1	[BLASTED]	uncharacterized protein LOC118036106	1260	1	0	99.49
Potra2n1c2101.1	[BLASTED]	uncharacterized protein LOC118028034	1344	1	0	97.26
Potra2n7c15898.1	[BLASTED]	uncharacterized protein LOC118043570	903	1	0	99.33
Potra2n15c28042.1	[BLASTED]	hypothetical protein H0E87_001676	348	1	1.65e-75	98.26
Potra2n18c32852.1	[BLASTED]	hypothetical protein H0E87_017824	519	1	1.07e-94	97.09
Potra2n5c12502.2	[BLASTED]	branched-chain-amino-acid aminotransferase-like protein 1	1281	1	0	99.77
Potra2n2c4208.1	[BLASTED]	uncharacterized protein LOC118049904 isoform X1	1194	1	0	99.5
Potra2n9c19254.1	[BLASTED]	uncharacterized protein At4g06744-like	1014	1	0	97.32
Potra2n8c18380.2	[BLASTED]	polygalacturonase 1 beta-like protein 3	1902	1	0	99.53
Potra2n1c2075.2	[BLASTED]	Tim17/Tim22/Tim23/Pmp24 family-domain-containing protein	441	1	4.99e-90	100
Potra2n12c24402.1	[BLASTED]	uncharacterized protein LOC118044855	813	1	3.24e-138	93.5
Potra2n8c18101.1	[BLASTED]	uncharacterized protein LOC118056642	1167	1	0	99.48
Potra2n8c18380.3	[BLASTED]	polygalacturonase 1 beta-like protein 3	1902	1	0	99.53
Potra2n9c20037.3	[BLASTED]	P-loop NTPase domain-containing protein LPA1 homolog 1-like isoform X1	2229	1	0	99.6
Potra2n2c5325.1	[BLASTED]	LOB domain-containing protein 38-like	627	1	1.04e-139	100
Potra2n6c14513.1	[BLASTED]	uncharacterized protein LOC118048411	537	1	1.44e-109	100
Potra2n2c5515.2	[BLASTED]	N7 family protein	1023	1	0	99.39
Potra2n9c20037.4	[BLASTED]	P-loop NTPase domain-containing protein LPA1 homolog 1-like isoform X1	2229	1	0	99.6
Potra2n14c27360.1	[BLASTED]	hypothetical protein POPTR_014G124550	555	1	3.05e-24	88.89
Potra2n5c11282.1	[BLASTED]	lysM domain-containing GPI-anchored protein 1-like	1311	1	0	86.93

## Sheet: IR_IB UP
Tags	Name	FC	logFC	logCPM	P-Value	FDR	LR
[UP]	Potra2n14c26614.1	18.0931	4.17736	6.00307	2.23941e-08	2.35691e-05	31.275
[UP]	Potra2n18c32516.1	8.70962	3.12261	5.75294	0.000178784	0.0308466	14.0419
[UP]	Potra2n1c766.1	6.56252	2.71425	1.7782	1.37e-08	1.4916e-05	32.2294
[UP]	Potra2n9c18732.1	6.20961	2.6345	6.28498	2.30739e-07	0.000165576	26.7568
[UP]	Potra2n1c3331.1	14.1874	3.82654	1.47561	1.67238e-07	0.000132009	27.379
[UP]	Potra2n11c22876.1	5.37345	2.42585	4.70123	1.98198e-05	0.00638561	18.2065
[UP]	Potra2n9c19227.1	196.25	7.61655	2.83665	2.54967e-15	1.15005e-11	62.5867
[UP]	Potra2n3c7798.1	8.25013	3.04442	5.02189	8.34476e-09	9.40991e-06	33.1931
[UP]	Potra2n16c29411.1	30.0953	4.91146	5.1524	8.72898e-06	0.00351146	19.7712
[UP]	Potra2n16c30328.1	4.2219	2.07789	2.2863	0.000110857	0.0210855	14.9422
[UP]	Potra2n5c11395.1	7.24013	2.85602	3.20617	1.32958e-09	1.61462e-06	36.7694
[UP]	Potra2n1c3459.1	6.15042	2.62069	3.10237	1.32013e-05	0.00468335	18.9812
[UP]	Potra2n158s34776.1	13.7149	3.77768	2.44487	5.1512e-05	0.0133315	16.3916
[UP]	Potra2n5c11394.1	6.30967	2.65756	3.89633	1.00178e-05	0.00385734	19.508
[UP]	Potra2n6c14126.1	3.51916	1.81523	2.84245	0.000223844	0.0349692	13.6195
[UP]	Potra2n3c7895.1	2.48174	1.31135	2.01303	0.000335063	0.0418153	12.8634
[UP]	Potra2n15c29219.1	8.45269	3.07941	4.72439	6.40054e-05	0.0148596	15.9803
[UP]	Potra2n13c25825.1	11.4935	3.52274	3.38908	4.41848e-05	0.0115297	16.6826
[UP]	Potra2n17c30769.1	58.7645	5.87687	1.90532	6.09583e-08	5.83241e-05	29.3327
[UP]	Potra2n18c32438.1	6.43678	2.68634	3.00858	0.000221194	0.0349692	13.6419
[UP]	Potra2n9c19092.6	9.79021	3.29134	2.31199	1.85122e-05	0.00602583	18.3365
[UP]	Potra2n9c18899.4	2.40851	1.26814	5.87281	0.000342027	0.0425164	12.825
[UP]	Potra2n6c15244.2	2.77688	1.47347	5.74375	2.84391e-05	0.00816305	17.5194
[UP]	Potra2n2c4289.1	10.468	3.38791	4.24389	1.66828e-05	0.00548691	18.5348
[UP]	Potra2n554s35929.2	24.6942	4.6261	4.81378	8.78589e-06	0.00351146	19.7587
[UP]	Potra2n5c11131.2	3.62983	1.8599	5.12657	7.845e-05	0.0172808	15.5953
[UP]	Potra2n16c30322.1	10.7978	3.43266	7.04494	2.39169e-05	0.0070575	17.8488
[UP]	Potra2n5c11397.1	11.8056	3.5614	4.53022	5.57488e-06	0.00244474	20.6289
[UP]	Potra2n1c303.1	5.23453	2.38806	1.54162	0.000204871	0.033867	13.7859
[UP]	Potra2n15c28084.1	6.48349	2.69677	3.92913	5.40931e-05	0.0136432	16.299
[UP]	Potra2n4c8421.1	9.6362	3.26846	3.41536	0.000330161	0.0418153	12.891
[UP]	Potra2n4c8917.1	20.7682	4.3763	5.10146	0.000211775	0.0344669	13.7236
[UP]	Potra2n7c15858.2	8.58864	3.10243	3.81896	2.20969e-05	0.00675557	17.9995
[UP]	Potra2n10c21671.1	9.51871	3.25077	4.4886	7.42653e-06	0.00304526	20.0801
[UP]	Potra2n5c10523.2	11.773	3.55741	3.70654	2.60176e-06	0.00134669	22.0899
[UP]	Potra2n5c10523.3	11.773	3.55741	3.70654	2.60176e-06	0.00134669	22.0899
[UP]	Potra2n3c7800.1	7.64441	2.93441	5.94807	1.08669e-05	0.00404511	19.3526
[UP]	Potra2n3c7089.1	2.96223	1.56668	4.28948	0.000347918	0.0427658	12.793
[UP]	Potra2n4c8785.1	5.87201	2.55385	3.25475	5.804e-08	5.72674e-05	29.4278
[UP]	Potra2n17c31792.1	6.38048	2.67367	4.42957	8.11325e-05	0.0176667	15.5317
[UP]	Potra2n11c22512.4	3.46832	1.79424	3.64695	0.000251249	0.0370698	13.4028
[UP]	Potra2n11c22512.3	3.46832	1.79424	3.64695	0.000251249	0.0370698	13.4028
[UP]	Potra2n1c3929.1	2.60744	1.38264	3.69586	1.08898e-05	0.00404511	19.3486
[UP]	Potra2n4c9013.1	8.43436	3.07628	3.40308	0.000122291	0.0225802	14.757
[UP]	Potra2n14c27129.1	2.4358	1.28439	5.36468	1.54007e-05	0.00517512	18.6873
[UP]	Potra2n7c15853.1	7.24351	2.85669	3.96916	2.5231e-05	0.00730865	17.747
[UP]	Potra2n1c1476.1	6.36989	2.67127	6.7489	0.000241941	0.0369037	13.4736
[UP]	Potra2n1c1476.2	6.36989	2.67127	6.7489	0.000241941	0.0369037	13.4736
[UP]	Potra2n2c4162.1	5.22263	2.38478	3.74879	1.45259e-10	2.2932e-07	41.0916
[UP]	Potra2n6c14086.1	88.5616	6.46861	3.03888	4.28965e-18	4.51472e-14	75.1834
[UP]	Potra2n1c1477.1	8.02811	3.00506	5.14018	9.17997e-05	0.0184177	15.2983
[UP]	Potra2n17c30780.1	2.76173	1.46557	1.60734	9.60774e-05	0.0188419	15.2123
[UP]	Potra2n3c7962.1	4.52726	2.17864	4.61009	1.01505e-05	0.00386133	19.4829
[UP]	Potra2n17c30781.1	3.01286	1.59113	1.97086	3.0766e-06	0.00149447	21.7682
[UP]	Potra2n11c23640.3	3.63625	1.86245	6.05808	0.000218243	0.0349692	13.6671
[UP]	Potra2n11c23640.2	3.63625	1.86245	6.05808	0.000218243	0.0349692	13.6671
[UP]	Potra2n5c10898.2	3.94465	1.9799	2.15504	0.000288261	0.039724	13.1452
[UP]	Potra2n5c10898.1	3.94465	1.9799	2.15504	0.000288261	0.039724	13.1452
[UP]	Potra2n17c30782.1	2.46844	1.3036	2.58264	3.21761e-05	0.0091525	17.2847
[UP]	Potra2n2c4928.1	5.47174	2.452	2.39278	2.77098e-07	0.000194424	26.4031
[UP]	Potra2n10c20825.2	7.25677	2.85933	4.18038	0.000184719	0.0316973	13.9805
[UP]	Potra2n11c22687.7	6.64315	2.73187	5.05999	3.72743e-06	0.00175656	21.4001
[UP]	Potra2n10c22361.3	20.294	4.34298	2.97904	0.000224829	0.0349692	13.6113
[UP]	Potra2n10c22361.1	20.294	4.34298	2.97904	0.000224829	0.0349692	13.6113
[UP]	Potra2n16c30257.3	9.21251	3.20359	2.86547	1.53979e-07	0.00012466	27.5387
[UP]	Potra2n16c30257.5	9.21251	3.20359	2.86547	1.53979e-07	0.00012466	27.5387
[UP]	Potra2n2c4948.1	8.40419	3.07111	0.572213	1.84562e-07	0.000138747	27.1884
[UP]	Potra2n6c14314.1	2.85663	1.51432	1.0059	0.000125805	0.0229605	14.7036
[UP]	Potra2n1c571.1	3.51833	1.81489	4.15503	0.00025341	0.0372147	13.3867
[UP]	Potra2n3c7965.1	4.30093	2.10465	4.83409	6.05367e-07	0.000382277	24.8951
[UP]	Potra2n6c14064.1	17.1158	4.09726	7.84441	5.20823e-05	0.0133411	16.3708
[UP]	Potra2n4c9369.1	5.60138	2.48578	5.24902	8.49184e-05	0.018181	15.4455
[UP]	Potra2n1c1478.1	11.8993	3.57281	7.35117	1.39301e-06	0.000785411	23.2903
[UP]	Potra2n15c28284.1	3.64351	1.86533	0.573141	8.44813e-05	0.018181	15.4553
[UP]	Potra2n4c10170.1	4.50762	2.17237	4.52257	0.00020811	0.0341809	13.7564
[UP]	Potra2n1c690.2	11.147	3.47858	7.15417	6.80603e-05	0.015572	15.864
[UP]	Potra2n8c18103.1	35.4251	5.1467	3.86948	8.62576e-08	7.78142e-05	28.6602
[UP]	Potra2n554s35930.1	23.2713	4.54048	5.66909	6.28484e-07	0.00038558	24.8228
[UP]	Potra2n17c31548.1	5.33112	2.41444	4.90518	0.000115776	0.0216953	14.8603
[UP]	Potra2n5c12207.1	3.83419	1.93892	6.73887	9.58687e-08	8.40822e-05	28.4557
[UP]	Potra2n3c7764.1	4.39441	2.13567	4.53441	0.000146634	0.0264561	14.4149
[UP]	Potra2n7c16100.4	28.275	4.82146	1.82133	0.000398996	0.0464867	12.5369
[UP]	Potra2n1c2871.1	2.22442	1.15343	5.83179	4.52011e-06	0.00209879	21.0306
[UP]	Potra2n6c13765.1	5.53673	2.46903	5.9017	0.000195844	0.0332451	13.8705
[UP]	Potra2n6c15218.1	3.46374	1.79233	4.19056	0.000432777	0.0489767	12.3851
[UP]	Potra2n1c1336.1	12.0779	3.5943	2.81354	4.06539e-12	8.55738e-09	48.0927
[UP]	Potra2n1c1217.2	2.93211	1.55194	5.62628	4.47616e-08	4.55904e-05	29.9314
[UP]	Potra2n6c14080.1	70.5201	6.13996	2.934	3.75462e-12	8.46773e-09	48.2486
[UP]	Potra2n6c14080.2	12.5795	3.653	6.68353	7.26795e-07	0.00042496	24.5427
[UP]	Potra2n548s35915.1	13.6529	3.77114	6.25417	5.15341e-17	3.25428e-13	70.277
[UP]	Potra2n9c19303.1	5.90583	2.56214	5.38508	3.64696e-05	0.010013	17.0468
[UP]	Potra2n2c4800.1	19.3273	4.27257	5.31488	1.34686e-05	0.00472509	18.9429
[UP]	Potra2n19c33678.1	23.8085	4.57341	2.16765	2.08089e-12	5.22015e-09	49.4062
[UP]	Potra2n4c10097.1	4.61826	2.20735	5.83007	0.000425707	0.048626	12.4158
[UP]	Potra2n18c32629.1	3.88127	1.95653	4.01455	9.06855e-06	0.00353494	19.6982
[UP]	Potra2n18c32629.2	3.88127	1.95653	4.01455	9.06855e-06	0.00353494	19.6982
[UP]	Potra2n18c32848.1	84.1798	6.3954	3.92742	3.99852e-14	1.56661e-10	57.1694
[UP]	Potra2n14c27167.2	4.17005	2.06006	3.82676	0.000301896	0.0412644	13.0586
[UP]	Potra2n18c32703.3	18.7716	4.23048	5.57153	2.51866e-06	0.00134669	22.1522
[UP]	Potra2n2c4849.1	2.76048	1.46492	5.9378	1.75526e-07	0.000135172	27.2855
[UP]	Potra2n6c14085.1	304.842	8.25192	3.74637	1.40412e-23	2.21668e-19	100.162
[UP]	Potra2n6c14084.1	18.6866	4.22393	2.1748	1.02746e-10	1.71183e-07	41.7685
[UP]	Potra2n1c3461.1	7.42782	2.89294	3.63551	4.94092e-11	9.75029e-08	43.2005
[UP]	Potra2n7c16264.1	2.88062	1.52638	2.85607	0.000201673	0.0335716	13.8154
[UP]	Potra2n3c6713.2	630.475	9.3003	1.57748	1.03118e-25	3.25586e-21	109.899
[UP]	Potra2n3c7688.1	3.35641	1.74692	6.00735	2.03649e-07	0.000149535	26.9982
[UP]	Potra2n2c5671.1	22.1817	4.4713	6.02756	5.84078e-06	0.00252626	20.5397
[UP]	Potra2n7c16143.2	2.0321	1.02297	3.32877	2.17078e-05	0.00671964	18.0333
[UP]	Potra2n7c16143.1	2.0321	1.02297	3.32877	2.17078e-05	0.00671964	18.0333
[UP]	Potra2n8c17540.3	7.83118	2.96923	6.36608	0.000282137	0.039724	13.1854
[UP]	Potra2n8c17540.2	7.83118	2.96923	6.36608	0.000282137	0.039724	13.1854
[UP]	Potra2n8c17540.1	7.83118	2.96923	6.36608	0.000282137	0.039724	13.1854
[UP]	Potra2n6c15212.1	3.56992	1.83589	4.43883	0.000391108	0.0460777	12.5742
[UP]	Potra2n2c6287.2	9.33055	3.22196	5.17085	1.03793e-06	0.000595849	23.8565
[UP]	Potra2n18c32373.1	2.82165	1.49654	5.65745	5.94254e-05	0.0141384	16.1209
[UP]	Potra2n3c6835.1	8.46687	3.08183	5.78329	1.03011e-10	1.71183e-07	41.7634
[UP]	Potra2n3c6835.2	8.46687	3.08183	5.78329	1.03011e-10	1.71183e-07	41.7634
[UP]	Potra2n6c13400.1	39.6785	5.31029	2.96571	1.7793e-10	2.67522e-07	40.6951
[UP]	Potra2n13c25421.1	17.0442	4.09121	3.26773	4.39016e-07	0.000288781	25.5147
[UP]	Potra2n13c25421.2	17.0442	4.09121	3.26773	4.39016e-07	0.000288781	25.5147
[UP]	Potra2n4c8848.1	4.95323	2.30837	4.39997	0.000190968	0.0325926	13.9179
[UP]	Potra2n202s34926.4	2.21009	1.14411	2.4862	0.000428138	0.048626	12.4052
[UP]	Potra2n202s34926.3	2.21009	1.14411	2.4862	0.000428138	0.048626	12.4052
[UP]	Potra2n4c8847.1	3.99073	1.99665	5.79661	0.000307022	0.0414724	13.0271
[UP]	Potra2n5c10552.3	4.7093	2.23551	2.45119	0.000312637	0.0414724	12.9931
[UP]	Potra2n5c10552.1	4.7093	2.23551	2.45119	0.000312637	0.0414724	12.9931
[UP]	Potra2n5c10552.2	4.7093	2.23551	2.45119	0.000312637	0.0414724	12.9931
[UP]	Potra2n6c13787.1	5.46372	2.44988	3.34544	1.41421e-05	0.00490685	18.8499
[UP]	Potra2n3c6813.1	3.16185	1.66077	0.325435	0.00014763	0.0264844	14.4022
[UP]	Potra2n15c28712.2	2.53216	1.34037	2.91433	0.000286138	0.039724	13.159
[UP]	Potra2n10c21345.1	3.44538	1.78466	4.11378	1.29676e-05	0.00468335	19.0153
[UP]	Potra2n2c6041.1	2.86704	1.51956	2.29912	0.000249207	0.0370698	13.4181
[UP]	Potra2n2c6041.2	2.86704	1.51956	2.29912	0.000249207	0.0370698	13.4181
[UP]	Potra2n12c24771.1	3.20715	1.68129	4.17374	0.000120571	0.0223936	14.7837
[UP]	Potra2n4c9893.1	2.20722	1.14223	4.59144	2.68129e-06	0.00136547	22.0321
[UP]	Potra2n2c6064.1	9.73904	3.28378	7.97539	2.82903e-06	0.00141784	21.9292
[UP]	Potra2n13c26255.1	13.8808	3.79502	2.0079	2.37314e-05	0.0070575	17.8636
[UP]	Potra2n17c31819.1	4.14909	2.05279	1.63939	0.000390846	0.0460777	12.5755
[UP]	Potra2n351s35378.11	3.25394	1.70219	4.26937	8.74253e-05	0.018181	15.3905
[UP]	Potra2n3c7469.1	4.46099	2.15736	1.51568	1.5407e-05	0.00517512	18.6865
[UP]	Potra2n5c12247.1	5.88476	2.55698	6.21166	2.24658e-05	0.00675557	17.9679
[UP]	Potra2n7c15570.2	2.83688	1.5043	6.6744	2.24592e-05	0.00675557	17.9685
[UP]	Potra2n1c2109.1	2.7283	1.448	3.62017	0.000201836	0.0335716	13.8139
[UP]	Potra2n2c5377.2	3.07873	1.62234	4.40937	4.67478e-06	0.00213915	20.9661
[UP]	Potra2n8c18399.1	4.0652	2.02333	3.66252	4.074e-05	0.010901	16.8366
[UP]	Potra2n5c10656.1	15.1079	3.91723	6.60774	2.1493e-12	5.22015e-09	49.3427
[UP]	Potra2n9c19823.2	6.57845	2.71775	2.88979	2.45668e-05	0.00718214	17.7978
[UP]	Potra2n13c25422.5	4.31418	2.10909	7.55973	4.18156e-05	0.0110948	16.7871
[UP]	Potra2n13c25422.2	62.7819	5.97228	3.42385	0.000289368	0.039724	13.138
[UP]	Potra2n13c25422.3	27.4156	4.77693	5.93187	5.38637e-10	7.08622e-07	38.532
[UP]	Potra2n19c33722.1	2.85263	1.5123	2.42848	2.55687e-06	0.00134669	22.1233
[UP]	Potra2n19c33722.2	2.85263	1.5123	2.42848	2.55687e-06	0.00134669	22.1233
[UP]	Potra2n5c11879.2	2.4587	1.29789	6.38488	0.000221436	0.0349692	13.6398
[UP]	Potra2n13c25662.1	57.853	5.85432	3.74062	3.06711e-07	0.000210524	26.207
[UP]	Potra2n17c31564.2	6.81213	2.76811	4.24047	5.44666e-06	0.00242215	20.6734
[UP]	Potra2n1c3392.1	6.80489	2.76657	4.88329	7.31987e-05	0.0165084	15.7263
[UP]	Potra2n7c16218.1	4.93596	2.30333	5.32139	1.22378e-09	1.54559e-06	36.9311
[UP]	Potra2n3c6617.1	5.81395	2.53952	4.34247	0.00011329	0.0214193	14.9012
[UP]	Potra2n16c29274.1	20.2691	4.34121	3.49963	0.00036282	0.0442028	12.7146
[UP]	Potra2n458s35734.1	3.8514	1.94538	4.08054	0.000427839	0.048626	12.4065
[UP]	Potra2n1c2071.1	2.47289	1.3062	3.94374	1.63519e-05	0.00543467	18.573
[UP]	Potra2n299s35255.1	3.03251	1.60051	2.19689	0.000315161	0.0414724	12.9781
[UP]	Potra2n299s35255.2	3.03251	1.60051	2.19689	0.000315161	0.0414724	12.9781
[UP]	Potra2n299s35255.3	3.03251	1.60051	2.19689	0.000315161	0.0414724	12.9781
[UP]	Potra2n569s36001.1	2.22722	1.15524	4.27515	9.19655e-05	0.0184177	15.2949
[UP]	Potra2n8c16718.1	9.78719	3.29089	3.53454	7.17955e-05	0.0163084	15.7629
[UP]	Potra2n1c3056.1	2.83849	1.50512	3.31142	1.11938e-07	9.55223e-05	28.1557
[UP]	Potra2n4c10151.1	9.31012	3.2188	2.91764	1.51099e-12	4.3371e-09	50.0341
[UP]	Potra2n5c10501.1	10.1766	3.34718	2.23003	4.57695e-10	6.56876e-07	38.8498
[UP]	Potra2n5c11594.1	28.6742	4.84168	3.72541	7.11992e-16	3.74674e-12	65.0998
[UP]	Potra2n11c22825.1	3.43275	1.77937	5.52912	1.15694e-05	0.0042476	19.233
[UP]	Potra2n599s36102.8	8.70556	3.12194	3.98479	8.72054e-05	0.018181	15.3953
[UP]	Potra2n2c4819.1	6.83402	2.77274	2.57145	6.23674e-05	0.0145866	16.0294
[UP]	Potra2n7c15746.1	8.54359	3.09484	2.43547	6.63159e-08	6.15841e-05	29.1695
[UP]	Potra2n3c7244.1	5.86449	2.55201	3.49672	6.47233e-07	0.00038558	24.7662
[UP]	Potra2n3c7244.2	5.86449	2.55201	3.49672	6.47233e-07	0.00038558	24.7662
[UP]	Potra2n14c27647.1	4.38228	2.13168	5.60255	1.4966e-05	0.00513628	18.7419
[UP]	Potra2n16c30091.1	4.79867	2.26264	7.263	0.000276157	0.039724	13.2256
[UP]	Potra2n10c22115.1	11.4963	3.5231	4.05728	5.47624e-07	0.000352871	25.0884
[UP]	Potra2n3c7485.1	9.94833	3.31445	2.46658	2.98406e-06	0.00147217	21.8268
[UP]	Potra2n1c1461.1	26.1209	4.70713	4.02836	7.69117e-05	0.0171015	15.6327
[UP]	Potra2n197s34874.3	9.16078	3.19547	6.13283	6.00032e-05	0.0141384	16.1026
[UP]	Potra2n197s34874.1	9.16078	3.19547	6.13283	6.00032e-05	0.0141384	16.1026
[UP]	Potra2n301s35266.1	2.15416	1.10713	4.38186	0.000360929	0.0441704	12.7243
[UP]	Potra2n7c15502.1	4.50739	2.17229	3.61309	0.000109515	0.0209566	14.9651
[UP]	Potra2n14c26760.4	391.169	8.61165	0.93348	3.26991e-17	2.58111e-13	71.1745
[UP]	Potra2n2c4195.4	3.08761	1.62649	3.94568	0.00027891	0.039724	13.207
[UP]	Potra2n8c18234.1	2.292	1.1966	5.21812	0.000395466	0.0462461	12.5535
[UP]	Potra2n17c30945.1	6.61582	2.72592	4.15933	5.62268e-05	0.013762	16.2257
[UP]	Potra2n8c17862.1	23.4644	4.5524	0.989874	2.09909e-05	0.00662766	18.0972
[UP]	Potra2n18c32815.5	25.6555	4.68119	3.79344	9.27476e-05	0.0184177	15.2789
[UP]	Potra2n18c32815.4	25.6555	4.68119	3.79344	9.27476e-05	0.0184177	15.2789
[UP]	Potra2n5c11596.1	4.13369	2.04743	3.24901	8.76468e-05	0.018181	15.3857
[UP]	Potra2n8c17012.2	2.52136	1.3342	4.50245	0.00025992	0.0379941	13.3392
[UP]	Potra2n8c17012.1	3.59109	1.84442	2.88428	6.94675e-06	0.00292449	20.2078
[UP]	Potra2n18c32367.1	2.09469	1.06674	6.49414	0.000384636	0.0456559	12.6054
[UP]	Potra2n11c22843.1	4.04102	2.01472	4.73708	6.73187e-05	0.0155147	15.8848
[UP]	Potra2n17c30750.1	3.33308	1.73685	4.63603	3.9985e-05	0.0108835	16.8721
[UP]	Potra2n10c21113.3	3.98762	1.99553	2.1054	0.000334127	0.0418153	12.8687
[UP]	Potra2n10c21113.2	3.98762	1.99553	2.1054	0.000334127	0.0418153	12.8687
[UP]	Potra2n10c21113.1	3.98762	1.99553	2.1054	0.000334127	0.0418153	12.8687
[UP]	Potra2n14c26464.1	13.7487	3.78122	6.09052	3.46679e-05	0.00965566	17.143
[UP]	Potra2n16c30512.1	8.80254	3.13792	2.73184	0.000320677	0.0414961	12.9456
[UP]	Potra2n2c5308.1	59.3561	5.89132	7.1786	3.18765e-06	0.00152495	21.7002
[UP]	Potra2n5c10496.1	10.8426	3.43864	3.29201	5.05296e-10	6.93661e-07	38.6567
[UP]	Potra2n7c16256.1	25.265	4.65907	4.31664	7.30922e-06	0.00303659	20.1106
[UP]	Potra2n14c27309.1	2.95666	1.56397	3.12765	5.23942e-05	0.0133411	16.3595
[UP]	Potra2n197s34872.1	11.6273	3.53945	4.17347	4.95477e-06	0.00223488	20.8547
[UP]	Potra2n4c9699.1	271.559	8.08512	3.29974	4.46555e-14	1.56661e-10	56.9521
[UP]	Potra2n197s34873.1	13.4854	3.75332	7.62324	3.48624e-05	0.00965566	17.1324
[UP]	Potra2n1c1197.1	4.0258	2.00928	4.96607	6.24677e-06	0.00266534	20.4111
[UP]	Potra2n13c25101.1	4.44046	2.15071	2.5588	0.000427473	0.048626	12.4081
[UP]	Potra2n9c19770.14	5.28168	2.401	2.37609	5.58798e-09	6.53463e-06	33.9731
[UP]	Potra2n18c32739.1	25.977	4.69916	6.12762	1.00474e-13	3.17235e-10	55.3577
[UP]	Potra2n16c29357.1	6.06411	2.6003	5.59869	1.31953e-05	0.00468335	18.9821
[UP]	Potra2n13c25950.3	3.74539	1.90512	6.56079	0.00033285	0.0418153	12.8758

## Sheet: IR_IB UP annotation
Potra2n1c303.1	[BLASTED, ANNOTATED]	cytosolic sulfotransferase 15-like	1029	1	0	100	1	F:GO:0003674	F:molecular_function	EC:2.8.2	Transferring sulfur-containing groups
Potra2n1c571.1	[BLASTED, ANNOTATED]	xyloglucan endotransglycosylase/hydrolase precursor XTH-27	807	1	0	89.08	6	P:GO:0005975; P:GO:0071554; F:GO:0016757; F:GO:0016798; C:GO:0005576; C:GO:0005618	P:carbohydrate metabolic process; P:cell wall organization or biogenesis; F:glycosyltransferase activity; F:hydrolase activity, acting on glycosyl bonds; C:extracellular region; C:cell wall	EC:2.4.1.207; EC:3.2.1	Xyloglucan:xyloglucosyl transferase; Glycosylases
Potra2n1c690.2	[BLASTED, ANNOTATED]	methionine gamma-lyase	1365	1	0	99.56	3	P:GO:0006520; P:GO:0006790; F:GO:0043167	P:cellular amino acid metabolic process; P:sulfur compound metabolic process; F:ion binding
Potra2n1c766.1	[BLASTED, ANNOTATED]	ethylene-responsive transcription factor ERF061-like	1017	1	1.85e-175	95.47	4	P:GO:0009058; P:GO:0034641; F:GO:0003677; F:GO:0003700	P:biosynthetic process; P:cellular nitrogen compound metabolic process; F:DNA binding; F:DNA-binding transcription factor activity
Potra2n1c1217.2	[BLASTED, ANNOTATED]	MYC2	1602	1	0	97.96	1	F:GO:0003674	F:molecular_function
Potra2n1c1336.1	[BLASTED, ANNOTATED]	phospholipase A1-Ibeta2, chloroplastic-like	1545	1	0	99.22	1	P:GO:0006629	P:lipid metabolic process
Potra2n1c1476.1	[BLASTED, ANNOTATED]	linoleate 13S-lipoxygenase 3-1, chloroplastic-like	2685	1	0	95.99	2	F:GO:0016491; F:GO:0043167	F:oxidoreductase activity; F:ion binding	EC:1.13.11	Acting on single donors with incorporation of molecular oxygen (oxygenases). The oxygen incorporated need not be derived from O(2)
Potra2n1c1476.2	[BLASTED, ANNOTATED]	linoleate 13S-lipoxygenase 3-1, chloroplastic-like	2685	1	0	95.99	2	F:GO:0016491; F:GO:0043167	F:oxidoreductase activity; F:ion binding	EC:1.13.11	Acting on single donors with incorporation of molecular oxygen (oxygenases). The oxygen incorporated need not be derived from O(2)
Potra2n1c1477.1	[BLASTED, ANNOTATED]	cytochrome P450 71A1	1542	1	0	100	2	F:GO:0016491; F:GO:0043167	F:oxidoreductase activity; F:ion binding	EC:1.14	Acting on paired donors, with incorporation or reduction of molecular oxygen. The oxygen incorporated need not be derived from O(2)
Potra2n1c1478.1	[BLASTED, ANNOTATED]	cytochrome P450 71A1	1536	1	0	99.02	2	F:GO:0016491; F:GO:0043167	F:oxidoreductase activity; F:ion binding	EC:1.14	Acting on paired donors, with incorporation or reduction of molecular oxygen. The oxygen incorporated need not be derived from O(2)
Potra2n1c2071.1	[BLASTED, ANNOTATED]	probable protein phosphatase 2C 23	2166	1	0	98.36	2	P:GO:0006464; F:GO:0016791	P:cellular protein modification process; F:phosphatase activity	EC:3.1.3.16	Protein-serine/threonine phosphatase
Potra2n1c2109.1	[BLASTED, ANNOTATED]	E3 ubiquitin-protein ligase RDUF1-like	1074	1	0	99.42	1	F:GO:0003674	F:molecular_function	EC:2	Transferases
Potra2n1c2871.1	[BLASTED, ANNOTATED]	protein NUCLEAR FUSION DEFECTIVE 4	1824	1	0	96.05	1	C:GO:0005575	C:cellular_component
Potra2n1c3056.1	[BLASTED, ANNOTATED]	cysteine-rich receptor-like protein kinase 42	1566	1	0	86.71	3	P:GO:0006464; F:GO:0016301; F:GO:0043167	P:cellular protein modification process; F:kinase activity; F:ion binding	EC:2.7.10	Transferring phosphorus-containing groups
Potra2n1c3331.1	[BLASTED, ANNOTATED]	probable protein phosphatase 2C 80	831	1	0	91.61	1	F:GO:0016791	F:phosphatase activity	EC:3.1.3	Acting on ester bonds
Potra2n1c3392.1	[BLASTED, ANNOTATED]	polyphenol oxidase, chloroplastic	1782	1	0	98.38	2	P:GO:0008150; F:GO:0016491	P:biological_process; F:oxidoreductase activity	EC:1.10.3.1	Catechol oxidase
Potra2n1c3459.1	[BLASTED, ANNOTATED]	phenolic glucoside malonyltransferase 1-like	1773	1	0	97.06	1	F:GO:0016746	F:acyltransferase activity	EC:2.3.1	Acyltransferases
Potra2n1c3461.1	[BLASTED, ANNOTATED]	ethylene-responsive transcription factor 4	672	1	2.5e-79	96.41	4	P:GO:0009058; P:GO:0034641; F:GO:0003677; F:GO:0003700	P:biosynthetic process; P:cellular nitrogen compound metabolic process; F:DNA binding; F:DNA-binding transcription factor activity
Potra2n1c3929.1	[BLASTED, ANNOTATED]	ethylene-responsive nuclear family protein	1161	1	0	97.04	1	C:GO:0005575	C:cellular_component
Potra2n10c20825.2	[BLASTED, ANNOTATED]	amino acid transporter AVT6C	1308	1	0	99.31	3	P:GO:0007165; F:GO:0022857; C:GO:0005575	P:signal transduction; F:transmembrane transporter activity; C:cellular_component	EC:7	Translocases
Potra2n10c21345.1	[BLASTED, ANNOTATED]	uncharacterized protein LOC118045554	1005	1	3.17e-173	97.31	1	C:GO:0005575	C:cellular_component
Potra2n10c21671.1	[BLASTED, ANNOTATED]	putative phosphatase family protein	801	1	0	100	1	F:GO:0003674	F:molecular_function	EC:3	Hydrolases
Potra2n10c22115.1	[BLASTED, ANNOTATED]	hypothetical protein H0E87_011619	1413	1	0	98.09	2	P:GO:0008150; F:GO:0003674	P:biological_process; F:molecular_function	EC:3	Hydrolases
Potra2n10c22361.1	[BLASTED, ANNOTATED]	major allergen Pru ar 1	477	1	5.47e-108	100	5	P:GO:0006950; P:GO:0007165; F:GO:0008289; F:GO:0030234; F:GO:0043167	P:response to stress; P:signal transduction; F:lipid binding; F:enzyme regulator activity; F:ion binding
Potra2n10c22361.3	[BLASTED, ANNOTATED]	major allergen Pru ar 1	477	1	5.47e-108	100	5	P:GO:0006950; P:GO:0007165; F:GO:0008289; F:GO:0030234; F:GO:0043167	P:response to stress; P:signal transduction; F:lipid binding; F:enzyme regulator activity; F:ion binding
Potra2n11c22512.3	[BLASTED, ANNOTATED]	uncharacterized protein LOC118040823	999	1	0	99.64	1	F:GO:0008289	F:lipid binding
Potra2n11c22512.4	[BLASTED, ANNOTATED]	uncharacterized protein LOC118040823	999	1	0	99.64	1	F:GO:0008289	F:lipid binding
Potra2n11c22843.1	[BLASTED, ANNOTATED]	ethylene-responsive transcription factor 4-like	648	1	3.83e-76	97.44	4	P:GO:0009058; P:GO:0034641; F:GO:0003677; F:GO:0003700	P:biosynthetic process; P:cellular nitrogen compound metabolic process; F:DNA binding; F:DNA-binding transcription factor activity
Potra2n11c22876.1	[BLASTED, ANNOTATED]	9-cis-epoxycarotenoid dioxygenase NCED1, chloroplastic-like	1785	1	0	100	1	F:GO:0016491	F:oxidoreductase activity	EC:1.13.11	Acting on single donors with incorporation of molecular oxygen (oxygenases). The oxygen incorporated need not be derived from O(2)
Potra2n11c23640.2	[BLASTED, ANNOTATED]	lactoylglutathione lyase GLX1-like	879	1	0	99.66	2	F:GO:0016829; F:GO:0043167	F:lyase activity; F:ion binding	EC:4.4.1.5	Lactoylglutathione lyase
Potra2n11c23640.3	[BLASTED, ANNOTATED]	lactoylglutathione lyase GLX1-like	879	1	0	99.66	2	F:GO:0016829; F:GO:0043167	F:lyase activity; F:ion binding	EC:4.4.1.5	Lactoylglutathione lyase
Potra2n13c25101.1	[BLASTED, ANNOTATED]	ethylene-responsive transcription factor ERF053-like	1398	1	0	94.87	4	P:GO:0009058; P:GO:0034641; F:GO:0003677; F:GO:0003700	P:biosynthetic process; P:cellular nitrogen compound metabolic process; F:DNA binding; F:DNA-binding transcription factor activity
Potra2n13c25421.1	[BLASTED, ANNOTATED]	putative 12-oxophytodienoate reductase 11	1143	1	0	97.56	2	F:GO:0016491; F:GO:0043167	F:oxidoreductase activity; F:ion binding	EC:1	Oxidoreductases
Potra2n13c25421.2	[BLASTED, ANNOTATED]	putative 12-oxophytodienoate reductase 11	1143	1	0	97.56	2	F:GO:0016491; F:GO:0043167	F:oxidoreductase activity; F:ion binding	EC:1	Oxidoreductases
Potra2n13c25422.2	[BLASTED, ANNOTATED]	12-oxophytodienoate reductase 2-like	1638	1	0	98.36	2	F:GO:0016491; F:GO:0043167	F:oxidoreductase activity; F:ion binding	EC:1	Oxidoreductases
Potra2n13c25422.3	[BLASTED, ANNOTATED]	12-oxophytodienoate reductase 2-like	1473	1	0	98.36	2	F:GO:0016491; F:GO:0043167	F:oxidoreductase activity; F:ion binding	EC:1	Oxidoreductases
Potra2n13c25422.5	[BLASTED, ANNOTATED]	12-oxophytodienoate reductase 1	2397	1	0	79.07	2	F:GO:0016491; F:GO:0043167	F:oxidoreductase activity; F:ion binding	EC:1	Oxidoreductases
Potra2n13c25662.1	[BLASTED, ANNOTATED]	probable aspartic proteinase GIP1	1377	1	0	98.05	1	F:GO:0008233	F:peptidase activity	EC:3.4.23	Acting on peptide bonds (peptidases)
Potra2n13c25825.1	[BLASTED, ANNOTATED]	tyrosine decarboxylase 1-like	1485	1	0	98.99	3	P:GO:0006520; F:GO:0016829; F:GO:0043167	P:cellular amino acid metabolic process; F:lyase activity; F:ion binding	EC:4.1.1	Carbon-carbon lyases
Potra2n13c25950.3	[BLASTED, ANNOTATED]	probable aldo-keto reductase 1	1242	1	0	97.4	1	F:GO:0016491	F:oxidoreductase activity	EC:1.1.1.122	D-threo-aldose 1-dehydrogenase
Potra2n13c26255.1	[BLASTED, ANNOTATED]	probable xyloglucan endotransglucosylase/hydrolase protein 23	957	1	0	99.69	6	P:GO:0005975; P:GO:0071554; F:GO:0016757; F:GO:0016798; C:GO:0005576; C:GO:0005618	P:carbohydrate metabolic process; P:cell wall organization or biogenesis; F:glycosyltransferase activity; F:hydrolase activity, acting on glycosyl bonds; C:extracellular region; C:cell wall	EC:2.4.1.207; EC:3.2.1	Xyloglucan:xyloglucosyl transferase; Glycosylases
Potra2n14c26464.1	[BLASTED, ANNOTATED]	(S)-8-oxocitronellyl enol synthase CYC2-like	1173	1	0	100	1	F:GO:0003674	F:molecular_function
Potra2n14c26614.1	[BLASTED, ANNOTATED]	allene oxide synthase 1, chloroplastic-like	1581	1	0	100	2	F:GO:0016491; F:GO:0043167	F:oxidoreductase activity; F:ion binding	EC:1.14	Acting on paired donors, with incorporation or reduction of molecular oxygen. The oxygen incorporated need not be derived from O(2)
Potra2n14c26760.4	[BLASTED, ANNOTATED]	lipase-related family protein	1530	1	0	99.6	1	C:GO:0005634	C:nucleus
Potra2n14c27129.1	[BLASTED, ANNOTATED]	transcription factor bHLH13	1851	1	0	98.51	1	F:GO:0003674	F:molecular_function
Potra2n14c27167.2	[BLASTED, ANNOTATED]	transcription factor MYC2 isoform X2	1503	1	0	98.2	1	F:GO:0003674	F:molecular_function
Potra2n14c27309.1	[BLASTED, ANNOTATED]	probable WRKY transcription factor 65 isoform X1	789	1	5.76e-172	98.47	4	P:GO:0009058; P:GO:0034641; F:GO:0003677; F:GO:0003700	P:biosynthetic process; P:cellular nitrogen compound metabolic process; F:DNA binding; F:DNA-binding transcription factor activity
Potra2n14c27647.1	[BLASTED, ANNOTATED]	probable WRKY transcription factor 31	1851	1	0	98.39	4	P:GO:0009058; P:GO:0034641; F:GO:0003677; F:GO:0003700	P:biosynthetic process; P:cellular nitrogen compound metabolic process; F:DNA binding; F:DNA-binding transcription factor activity
Potra2n15c28084.1	[BLASTED, ANNOTATED]	embryo-specific protein ATS3B-like	618	1	2.83e-120	92.2	1	F:GO:0003674	F:molecular_function
Potra2n15c28284.1	[BLASTED, ANNOTATED]	HVA22-like protein e	552	1	2.62e-78	100	1	P:GO:0008150	P:biological_process
Potra2n15c28712.2	[BLASTED, ANNOTATED]	hypothetical protein Lal_00039544	6747	1	0	85.39	1	F:GO:0043167	F:ion binding
Potra2n15c29219.1	[BLASTED, ANNOTATED]	protein RESPONSE TO LOW SULFUR 2-like	291	1	3.65e-58	100	1	P:GO:0008150	P:biological_process
Potra2n16c29274.1	[BLASTED, ANNOTATED]	protein C2-DOMAIN ABA-RELATED 11-like	501	1	2.32e-112	97.6	3	P:GO:0007165; C:GO:0005634; C:GO:0005886	P:signal transduction; C:nucleus; C:plasma membrane
Potra2n16c29357.1	[BLASTED, ANNOTATED]	hypothetical protein	1119	1	0	99.68	1	F:GO:0016757	F:glycosyltransferase activity	EC:2.4	Glycosyltransferases
Potra2n16c29411.1	[BLASTED, ANNOTATED]	UDP-glycosyltransferase 82A1	1395	1	0	99.57	1	F:GO:0016757	F:glycosyltransferase activity	EC:2.4	Glycosyltransferases
Potra2n16c30091.1	[BLASTED, ANNOTATED]	phenylalanine ammonia-lyase	2148	1	0	99.72	4	P:GO:0006520; P:GO:0009056; F:GO:0016829; C:GO:0005737	P:cellular amino acid metabolic process; P:catabolic process; F:lyase activity; C:cytoplasm	EC:4.3.1	Carbon-nitrogen lyases
Potra2n16c30322.1	[BLASTED, ANNOTATED]	probable 2-oxoglutarate-dependent dioxygenase At5g05600	1104	1	0	99.73	1	F:GO:0016491	F:oxidoreductase activity	EC:1	Oxidoreductases
Potra2n16c30512.1	[BLASTED, ANNOTATED]	cytochrome P450 71A1-like	1551	1	0	97.43	2	F:GO:0016491; F:GO:0043167	F:oxidoreductase activity; F:ion binding	EC:1.14	Acting on paired donors, with incorporation or reduction of molecular oxygen. The oxygen incorporated need not be derived from O(2)
Potra2n17c30750.1	[BLASTED, ANNOTATED]	putative disease resistance protein RGA1 isoform X2	2544	1	0	71.41	1	F:GO:0043167	F:ion binding
Potra2n17c30769.1	[BLASTED, ANNOTATED]	U-box domain-containing protein 21	588	1	2.4e-96	96.83	2	P:GO:0006464; F:GO:0003674	P:cellular protein modification process; F:molecular_function	EC:2	Transferases
Potra2n17c30945.1	[BLASTED, ANNOTATED]	allene oxide cyclase, chloroplastic-like	765	1	4.05e-171	98.74	4	P:GO:0006629; P:GO:0009058; P:GO:0044281; F:GO:0016853	P:lipid metabolic process; P:biosynthetic process; P:small molecule metabolic process; F:isomerase activity	EC:5.3.99.6	Allene-oxide cyclase
Potra2n17c31548.1	[BLASTED, ANNOTATED]	mitochondrial uncoupling protein 5-like	969	1	0	99.07	2	P:GO:0006810; C:GO:0005739	P:transport; C:mitochondrion
Potra2n17c31564.2	[BLASTED, ANNOTATED]	hypothetical protein POPTR_017G045100	1098	1	0	99.38	1	P:GO:0055085	P:transmembrane transport
Potra2n17c31792.1	[BLASTED, ANNOTATED]	hypothetical protein H0E87_023501	468	1	8e-106	98.71	1	F:GO:0016491	F:oxidoreductase activity	EC:1.8	Acting on a sulfur group of donors
Potra2n17c31819.1	[BLASTED, ANNOTATED]	probable protein phosphatase 2C 58	861	1	0	100	2	P:GO:0006464; F:GO:0016791	P:cellular protein modification process; F:phosphatase activity	EC:3.1.3.16	Protein-serine/threonine phosphatase
Potra2n18c32367.1	[BLASTED, ANNOTATED]	UDP-glucuronate 4-epimerase 1	1296	1	0	100	1	C:GO:0005575	C:cellular_component
Potra2n18c32373.1	[BLASTED, ANNOTATED]	senescence-associated family protein	822	1	9.42e-172	99.27	1	C:GO:0005575	C:cellular_component
Potra2n18c32438.1	[BLASTED, ANNOTATED]	xyloglucan:xyloglucosyl transferase	2007	1	0	78.58	6	P:GO:0005975; P:GO:0071554; F:GO:0016757; F:GO:0016798; C:GO:0005576; C:GO:0005618	P:carbohydrate metabolic process; P:cell wall organization or biogenesis; F:glycosyltransferase activity; F:hydrolase activity, acting on glycosyl bonds; C:extracellular region; C:cell wall	EC:2.4.1.207; EC:3.2.1	Xyloglucan:xyloglucosyl transferase; Glycosylases
Potra2n18c32629.1	[BLASTED, ANNOTATED]	VIN3-like protein 1 isoform X1	2175	1	0	99.59	2	P:GO:0006950; F:GO:0003674	P:response to stress; F:molecular_function
Potra2n18c32629.2	[BLASTED, ANNOTATED]	VIN3-like protein 1 isoform X1	2175	1	0	99.59	2	P:GO:0006950; F:GO:0003674	P:response to stress; F:molecular_function
Potra2n18c32703.3	[BLASTED, ANNOTATED]	12-oxophytodienoate reductase 3	1188	1	0	98.23	2	F:GO:0016491; F:GO:0043167	F:oxidoreductase activity; F:ion binding	EC:1	Oxidoreductases
Potra2n18c32815.4	[BLASTED, ANNOTATED]	trimethyltridecatetraene synthase-like	1533	1	0	100	2	F:GO:0016491; F:GO:0043167	F:oxidoreductase activity; F:ion binding	EC:1.14	Acting on paired donors, with incorporation or reduction of molecular oxygen. The oxygen incorporated need not be derived from O(2)
Potra2n18c32815.5	[BLASTED, ANNOTATED]	trimethyltridecatetraene synthase-like	1533	1	0	100	2	F:GO:0016491; F:GO:0043167	F:oxidoreductase activity; F:ion binding	EC:1.14	Acting on paired donors, with incorporation or reduction of molecular oxygen. The oxygen incorporated need not be derived from O(2)
Potra2n18c32848.1	[BLASTED, ANNOTATED]	ethylene-responsive transcription factor ERF017-like	603	1	3.08e-119	98	4	P:GO:0009058; P:GO:0034641; F:GO:0003677; F:GO:0003700	P:biosynthetic process; P:cellular nitrogen compound metabolic process; F:DNA binding; F:DNA-binding transcription factor activity
Potra2n19c33678.1	[BLASTED, ANNOTATED]	serine/threonine-protein kinase-like protein CCR4	1605	1	0	73	3	P:GO:0006464; F:GO:0016301; F:GO:0043167	P:cellular protein modification process; F:kinase activity; F:ion binding	EC:2.7.1	Transferring phosphorus-containing groups
Potra2n2c4162.1	[BLASTED, ANNOTATED]	serine/threonine-protein kinase OXI1-like	1266	1	0	98.81	3	P:GO:0006464; F:GO:0016301; F:GO:0043167	P:cellular protein modification process; F:kinase activity; F:ion binding	EC:2.7.1	Transferring phosphorus-containing groups
Potra2n2c4289.1	[BLASTED, ANNOTATED]	crocetin glucosyltransferase, chloroplastic-like	1365	1	0	94.27	1	F:GO:0016757	F:glycosyltransferase activity	EC:2.4	Glycosyltransferases
Potra2n2c4800.1	[BLASTED, ANNOTATED]	transcription factor MYC2-like	1476	1	0	99.58	1	F:GO:0003674	F:molecular_function
Potra2n2c4819.1	[BLASTED, ANNOTATED]	cytochrome P450 78A3	1635	1	0	98.16	2	F:GO:0016491; F:GO:0043167	F:oxidoreductase activity; F:ion binding	EC:1.14	Acting on paired donors, with incorporation or reduction of molecular oxygen. The oxygen incorporated need not be derived from O(2)
Potra2n2c4849.1	[BLASTED, ANNOTATED]	transcription factor MTB1-like	1854	1	0	99.68	1	F:GO:0003674	F:molecular_function
Potra2n2c4928.1	[BLASTED, ANNOTATED]	WRKY family transcription factor 22	1071	1	0	99.16	4	P:GO:0009058; P:GO:0034641; F:GO:0003677; F:GO:0003700	P:biosynthetic process; P:cellular nitrogen compound metabolic process; F:DNA binding; F:DNA-binding transcription factor activity
Potra2n2c4948.1	[BLASTED, ANNOTATED]	E3 ubiquitin-protein ligase RHA1B-like	627	1	7.97e-116	98.79	1	F:GO:0043167	F:ion binding
Potra2n2c5308.1	[BLASTED, ANNOTATED]	cytochrome P450 81Q32-like	1050	1	0	97.9	2	F:GO:0016491; F:GO:0043167	F:oxidoreductase activity; F:ion binding	EC:1.14	Acting on paired donors, with incorporation or reduction of molecular oxygen. The oxygen incorporated need not be derived from O(2)
Potra2n2c5377.2	[BLASTED, ANNOTATED]	probable xyloglucan glycosyltransferase 12	2106	1	0	100	1	C:GO:0005575	C:cellular_component
Potra2n2c5671.1	[BLASTED, ANNOTATED]	IAA-amino acid hydrolase ILR1-like 6	1434	1	0	99.78	2	P:GO:0008150; F:GO:0003674	P:biological_process; F:molecular_function	EC:3	Hydrolases
Potra2n2c6041.2	[BLASTED, ANNOTATED]	auxin-induced protein 22D-like	600	1	1.15e-124	98.99	4	P:GO:0009058; P:GO:0034641; F:GO:0003674; C:GO:0005634	P:biosynthetic process; P:cellular nitrogen compound metabolic process; F:molecular_function; C:nucleus
Potra2n2c6041.1	[BLASTED, ANNOTATED]	auxin-induced protein 22D-like	600	1	1.15e-124	98.99	4	P:GO:0009058; P:GO:0034641; F:GO:0003674; C:GO:0005634	P:biosynthetic process; P:cellular nitrogen compound metabolic process; F:molecular_function; C:nucleus
Potra2n2c6064.1	[BLASTED, ANNOTATED]	cytochrome P450 94A1-like	1530	1	0	99.58	2	F:GO:0016491; F:GO:0043167	F:oxidoreductase activity; F:ion binding	EC:1.14	Acting on paired donors, with incorporation or reduction of molecular oxygen. The oxygen incorporated need not be derived from O(2)
Potra2n2c6287.2	[BLASTED, ANNOTATED]	cinnamyl alcohol dehydrogenase 3	1083	1	0	100	1	F:GO:0016491	F:oxidoreductase activity	EC:1	Oxidoreductases
Potra2n3c6713.2	[BLASTED, ANNOTATED]	aspartyl protease AED3-like	1503	1	0	99.08	1	F:GO:0008233	F:peptidase activity	EC:3.4.23	Acting on peptide bonds (peptidases)
Potra2n3c6813.1	[BLASTED, ANNOTATED]	mitogen-activated protein kinase kinase kinase 17-like	1176	1	0	99.74	3	P:GO:0006464; F:GO:0016301; F:GO:0043167	P:cellular protein modification process; F:kinase activity; F:ion binding	EC:2.7.1	Transferring phosphorus-containing groups
Potra2n3c6835.2	[BLASTED, ANNOTATED]	putative WRKY transcription factor	960	1	0	99.06	4	P:GO:0009058; P:GO:0034641; F:GO:0003677; F:GO:0003700	P:biosynthetic process; P:cellular nitrogen compound metabolic process; F:DNA binding; F:DNA-binding transcription factor activity
Potra2n3c6835.1	[BLASTED, ANNOTATED]	putative WRKY transcription factor	960	1	0	99.06	4	P:GO:0009058; P:GO:0034641; F:GO:0003677; F:GO:0003700	P:biosynthetic process; P:cellular nitrogen compound metabolic process; F:DNA binding; F:DNA-binding transcription factor activity
Potra2n3c7089.1	[BLASTED, ANNOTATED]	galactan beta-1,4-galactosyltransferase GALS3-like isoform X1	1605	1	0	97.86	2	F:GO:0016757; C:GO:0005575	F:glycosyltransferase activity; C:cellular_component	EC:2.4	Glycosyltransferases
Potra2n3c7244.1	[BLASTED, ANNOTATED]	probable WRKY transcription factor 41	1020	1	0	99.71	4	P:GO:0009058; P:GO:0034641; F:GO:0003677; F:GO:0003700	P:biosynthetic process; P:cellular nitrogen compound metabolic process; F:DNA binding; F:DNA-binding transcription factor activity
Potra2n3c7244.2	[BLASTED, ANNOTATED]	probable WRKY transcription factor 41	1020	1	0	99.71	4	P:GO:0009058; P:GO:0034641; F:GO:0003677; F:GO:0003700	P:biosynthetic process; P:cellular nitrogen compound metabolic process; F:DNA binding; F:DNA-binding transcription factor activity
Potra2n3c7485.1	[BLASTED, ANNOTATED]	auxin-responsive protein SAUR36-like	510	1	1.35e-119	98.22	1	P:GO:0008150	P:biological_process
Potra2n3c7688.1	[BLASTED, ANNOTATED]	transcription factor MYC2-like	1998	1	0	97.89	1	F:GO:0003674	F:molecular_function
Potra2n3c7764.1	[BLASTED, ANNOTATED]	probable serine/threonine-protein kinase PBL19	1251	1	0	92.31	3	P:GO:0006464; F:GO:0016301; F:GO:0043167	P:cellular protein modification process; F:kinase activity; F:ion binding	EC:2.7.1	Transferring phosphorus-containing groups
Potra2n3c7798.1	[BLASTED, ANNOTATED]	phospholipase A1-Ibeta2, chloroplastic	1653	1	0	98.46	1	P:GO:0006629	P:lipid metabolic process
Potra2n3c7800.1	[BLASTED, ANNOTATED]	ethylene-responsive transcription factor 2	843	1	8.02e-136	99.29	5	P:GO:0007165; P:GO:0009058; P:GO:0034641; F:GO:0003677; F:GO:0003700	P:signal transduction; P:biosynthetic process; P:cellular nitrogen compound metabolic process; F:DNA binding; F:DNA-binding transcription factor activity
Potra2n3c7962.1	[BLASTED, ANNOTATED]	uncharacterized acetyltransferase At3g50280-like	1323	1	0	98.41	1	F:GO:0016746	F:acyltransferase activity	EC:2.3.1	Acyltransferases
Potra2n3c7965.1	[BLASTED, ANNOTATED]	HXXXD-type acyl-transferase family protein	1323	1	0	98.41	1	F:GO:0016746	F:acyltransferase activity	EC:2.3.1	Acyltransferases
Potra2n4c8917.1	[BLASTED, ANNOTATED]	phospholipase A1-IIgamma-like	1200	1	0	99.25	2	P:GO:0006629; F:GO:0003674	P:lipid metabolic process; F:molecular_function	EC:3.1.1.32; EC:3.1.1.1	Phospholipase A(1); Carboxylesterase
Potra2n4c9013.1	[BLASTED, ANNOTATED]	LRR receptor-like serine/threonine-protein kinase FLS2	2997	1	0	72.99	3	P:GO:0006464; F:GO:0016301; F:GO:0043167	P:cellular protein modification process; F:kinase activity; F:ion binding	EC:2.7.1	Transferring phosphorus-containing groups
Potra2n4c9369.1	[BLASTED, ANNOTATED]	allene oxide cyclase, chloroplastic-like	384	1	1.04e-60	97	4	P:GO:0006629; P:GO:0009058; P:GO:0044281; F:GO:0016853	P:lipid metabolic process; P:biosynthetic process; P:small molecule metabolic process; F:isomerase activity	EC:5.3.99.6	Allene-oxide cyclase
Potra2n4c9699.1	[BLASTED, ANNOTATED]	ethylene-responsive transcription factor ERF109	948	1	7.68e-144	97.33	4	P:GO:0009058; P:GO:0034641; F:GO:0003677; F:GO:0003700	P:biosynthetic process; P:cellular nitrogen compound metabolic process; F:DNA binding; F:DNA-binding transcription factor activity
Potra2n4c9893.1	[BLASTED, ANNOTATED]	transcription factor RF2a-like	1806	1	0	98.85	3	P:GO:0009058; P:GO:0034641; F:GO:0003700	P:biosynthetic process; P:cellular nitrogen compound metabolic process; F:DNA-binding transcription factor activity
Potra2n4c10097.1	[BLASTED, ANNOTATED]	arogenate dehydratase/prephenate dehydratase 6, chloroplastic-like	1338	1	0	99.76	3	P:GO:0006520; P:GO:0009058; F:GO:0016829	P:cellular amino acid metabolic process; P:biosynthetic process; F:lyase activity	EC:4.2.1.51	Prephenate dehydratase
Potra2n4c10151.1	[BLASTED, ANNOTATED]	NDR1/HIN1-like protein 13	849	1	0	99.29	1	C:GO:0005575	C:cellular_component
Potra2n4c10170.1	[BLASTED, ANNOTATED]	probable CCR4-associated factor 1 homolog 11	738	1	1.18e-171	88.09	2	F:GO:0004518; C:GO:0032991	F:nuclease activity; C:protein-containing complex	EC:3.1.15; EC:3.1.13.4	Acting on ester bonds; Poly(A)-specific ribonuclease
Potra2n5c10496.1	[BLASTED, ANNOTATED]	probable calcium-binding protein CML31	588	1	1.24e-127	100	1	F:GO:0043167	F:ion binding
Potra2n5c10523.3	[BLASTED, ANNOTATED]	3-hydroxy-3-methylglutaryl-coenzyme A reductase 1-like	1767	1	0	99.66	5	P:GO:0006629; P:GO:0009058; P:GO:0034641; P:GO:0044281; F:GO:0016491	P:lipid metabolic process; P:biosynthetic process; P:cellular nitrogen compound metabolic process; P:small molecule metabolic process; F:oxidoreductase activity	EC:1.1.1.34	Hydroxymethylglutaryl-CoA reductase (NADPH)
Potra2n5c10523.2	[BLASTED, ANNOTATED]	3-hydroxy-3-methylglutaryl-coenzyme A reductase 1-like	1767	1	0	99.66	5	P:GO:0006629; P:GO:0009058; P:GO:0034641; P:GO:0044281; F:GO:0016491	P:lipid metabolic process; P:biosynthetic process; P:cellular nitrogen compound metabolic process; P:small molecule metabolic process; F:oxidoreductase activity	EC:1.1.1.34	Hydroxymethylglutaryl-CoA reductase (NADPH)
Potra2n5c10552.1	[BLASTED, ANNOTATED]	glutamate receptor 3.3-like	2799	1	0	98.93	3	P:GO:0007165; F:GO:0022857; C:GO:0005575	P:signal transduction; F:transmembrane transporter activity; C:cellular_component	EC:7	Translocases
Potra2n5c10552.2	[BLASTED, ANNOTATED]	glutamate receptor 3.3-like	2799	1	0	98.93	3	P:GO:0007165; F:GO:0022857; C:GO:0005575	P:signal transduction; F:transmembrane transporter activity; C:cellular_component	EC:7	Translocases
Potra2n5c10552.3	[BLASTED, ANNOTATED]	glutamate receptor 3.3-like	2799	1	0	98.93	3	P:GO:0007165; F:GO:0022857; C:GO:0005575	P:signal transduction; F:transmembrane transporter activity; C:cellular_component	EC:7	Translocases
Potra2n5c10656.1	[BLASTED, ANNOTATED]	protein ALP1-like	1563	1	0	99.62	1	F:GO:0043167	F:ion binding
Potra2n5c10898.2	[BLASTED, ANNOTATED]	auxin-induced protein 22D-like	603	1	1.52e-122	98	4	P:GO:0009058; P:GO:0034641; F:GO:0003674; C:GO:0005634	P:biosynthetic process; P:cellular nitrogen compound metabolic process; F:molecular_function; C:nucleus
Potra2n5c10898.1	[BLASTED, ANNOTATED]	auxin-induced protein 22D-like	603	1	1.52e-122	98	4	P:GO:0009058; P:GO:0034641; F:GO:0003674; C:GO:0005634	P:biosynthetic process; P:cellular nitrogen compound metabolic process; F:molecular_function; C:nucleus
Potra2n5c11594.1	[BLASTED, ANNOTATED]	mitogen-activated protein kinase kinase kinase 17-like	1044	1	0	97.69	3	P:GO:0006464; F:GO:0016301; F:GO:0043167	P:cellular protein modification process; F:kinase activity; F:ion binding	EC:2.7.1	Transferring phosphorus-containing groups
Potra2n5c11596.1	[BLASTED, ANNOTATED]	protein RALF-like 34	405	1	3.25e-75	99.25	1	C:GO:0005576	C:extracellular region
Potra2n5c11879.2	[BLASTED, ANNOTATED]	phospholipase D delta	2634	1	0	97.72	3	P:GO:0006629; F:GO:0043167; C:GO:0005575	P:lipid metabolic process; F:ion binding; C:cellular_component	EC:3.1.4.4; EC:3.1.1	Phospholipase D; Acting on ester bonds
Potra2n5c12207.1	[BLASTED, ANNOTATED]	phospho-2-dehydro-3-deoxyheptonate aldolase 1, chloroplastic-like	1596	1	0	100	3	P:GO:0009058; P:GO:0044281; F:GO:0016765	P:biosynthetic process; P:small molecule metabolic process; F:transferase activity, transferring alkyl or aryl (other than methyl) groups	EC:2.5.1.54	3-deoxy-7-phosphoheptulonate synthase
Potra2n5c12247.1	[BLASTED, ANNOTATED]	NAC domain-containing protein 2-like	930	1	0	99.68	3	P:GO:0009058; P:GO:0034641; F:GO:0003677	P:biosynthetic process; P:cellular nitrogen compound metabolic process; F:DNA binding
Potra2n6c13400.1	[BLASTED, ANNOTATED]	ethylene-responsive transcription factor ERF017	621	1	7.22e-119	98.06	4	P:GO:0009058; P:GO:0034641; F:GO:0003677; F:GO:0003700	P:biosynthetic process; P:cellular nitrogen compound metabolic process; F:DNA binding; F:DNA-binding transcription factor activity
Potra2n6c13787.1	[BLASTED, ANNOTATED]	UDP-glucuronate 4-epimerase 1-like	1119	1	0	80.28	1	C:GO:0005575	C:cellular_component
Potra2n6c14064.1	[BLASTED, ANNOTATED]	trimethyltridecatetraene synthase-like	1836	1	0	99.61	2	F:GO:0016491; F:GO:0043167	F:oxidoreductase activity; F:ion binding	EC:1.14	Acting on paired donors, with incorporation or reduction of molecular oxygen. The oxygen incorporated need not be derived from O(2)
Potra2n6c14084.1	[BLASTED, ANNOTATED]	ethylene-responsive transcription factor ERF016-like	456	1	5.15e-75	98.5	4	P:GO:0009058; P:GO:0034641; F:GO:0003677; F:GO:0003700	P:biosynthetic process; P:cellular nitrogen compound metabolic process; F:DNA binding; F:DNA-binding transcription factor activity
Potra2n6c14085.1	[BLASTED, ANNOTATED]	hypothetical protein H0E87_014871	630	1	1.52e-150	98.56	4	P:GO:0009058; P:GO:0034641; F:GO:0003677; F:GO:0003700	P:biosynthetic process; P:cellular nitrogen compound metabolic process; F:DNA binding; F:DNA-binding transcription factor activity
Potra2n6c14086.1	[BLASTED, ANNOTATED]	ethylene-responsive transcription factor ERF017-like	618	1	4.09e-137	98.05	4	P:GO:0009058; P:GO:0034641; F:GO:0003677; F:GO:0003700	P:biosynthetic process; P:cellular nitrogen compound metabolic process; F:DNA binding; F:DNA-binding transcription factor activity
Potra2n6c14126.1	[BLASTED, ANNOTATED]	hypothetical protein H0E87_015192	939	1	0	97.76	2	P:GO:0071554; F:GO:0003674	P:cell wall organization or biogenesis; F:molecular_function	EC:3.1.1.11	Pectinesterase
Potra2n6c14314.1	[BLASTED, ANNOTATED]	uncharacterized protein LOC118048222 isoform X1	1536	1	0	83.52	4	P:GO:0009058; P:GO:0034641; F:GO:0003677; F:GO:0003700	P:biosynthetic process; P:cellular nitrogen compound metabolic process; F:DNA binding; F:DNA-binding transcription factor activity
Potra2n6c15212.1	[BLASTED, ANNOTATED]	PREDICTED: uncharacterized protein LOC105111002	702	1	5.43e-50	73.05	3	P:GO:0002376; P:GO:0006950; F:GO:0043167	P:immune system process; P:response to stress; F:ion binding
Potra2n6c15218.1	[BLASTED, ANNOTATED]	heavy metal-associated isoprenylated plant protein 6-like isoform X1	555	1	2.75e-64	81.77	2	P:GO:0002376; P:GO:0006950	P:immune system process; P:response to stress
Potra2n6c15244.2	[BLASTED, ANNOTATED]	scarecrow-like protein 13	1800	1	0	99.45	1	C:GO:0005634	C:nucleus
Potra2n7c15858.2	[BLASTED, ANNOTATED]	lanC-like protein GCL1	1272	1	0	99.05	1	P:GO:0005975	P:carbohydrate metabolic process
Potra2n7c16100.4	[BLASTED, ANNOTATED]	hypothetical protein D5086_0000314540	2430	1	0	80.26	1	F:GO:0043167	F:ion binding
Potra2n7c16143.1	[BLASTED, ANNOTATED]	oligopeptide transporter 7-like	2253	1	0	99.73	1	P:GO:0055085	P:transmembrane transport
Potra2n7c16143.2	[BLASTED, ANNOTATED]	oligopeptide transporter 7-like	2253	1	0	99.73	1	P:GO:0055085	P:transmembrane transport
Potra2n7c16218.1	[BLASTED, ANNOTATED]	F-box protein SKIP2-like	1560	1	0	97.5	1	F:GO:0003674	F:molecular_function
Potra2n7c16256.1	[BLASTED, ANNOTATED]	mitogen-activated protein kinase kinase kinase 18-like	1062	1	0	98.87	3	P:GO:0006464; F:GO:0016301; F:GO:0043167	P:cellular protein modification process; F:kinase activity; F:ion binding	EC:2.7.1	Transferring phosphorus-containing groups
Potra2n8c16718.1	[BLASTED, ANNOTATED]	protein ZINC INDUCED FACILITATOR-LIKE 1-like	1428	1	0	84.52	1	F:GO:0022857	F:transmembrane transporter activity	EC:7	Translocases
Potra2n8c17012.1	[BLASTED, ANNOTATED]	APETALA2-like protein 3 isoform X1	1524	1	0	98.42	4	P:GO:0009058; P:GO:0034641; F:GO:0003677; F:GO:0003700	P:biosynthetic process; P:cellular nitrogen compound metabolic process; F:DNA binding; F:DNA-binding transcription factor activity
Potra2n8c17012.2	[BLASTED, ANNOTATED]	ethylene-responsive transcription factor RAP2-7-like isoform X2	1479	1	0	98.37	4	P:GO:0009058; P:GO:0034641; F:GO:0003677; F:GO:0003700	P:biosynthetic process; P:cellular nitrogen compound metabolic process; F:DNA binding; F:DNA-binding transcription factor activity
Potra2n8c17540.2	[BLASTED, ANNOTATED]	alkaline/neutral invertase A, mitochondrial	2061	1	0	98.7	2	P:GO:0005975; F:GO:0016798	P:carbohydrate metabolic process; F:hydrolase activity, acting on glycosyl bonds	EC:3.2.1.97	Endo-alpha-N-acetylgalactosaminidase
Potra2n8c17540.1	[BLASTED, ANNOTATED]	alkaline/neutral invertase A, mitochondrial	2061	1	0	98.7	2	P:GO:0005975; F:GO:0016798	P:carbohydrate metabolic process; F:hydrolase activity, acting on glycosyl bonds	EC:3.2.1.97	Endo-alpha-N-acetylgalactosaminidase
Potra2n8c17540.3	[BLASTED, ANNOTATED]	alkaline/neutral invertase A, mitochondrial	2061	1	0	98.7	2	P:GO:0005975; F:GO:0016798	P:carbohydrate metabolic process; F:hydrolase activity, acting on glycosyl bonds	EC:3.2.1.97	Endo-alpha-N-acetylgalactosaminidase
Potra2n8c17862.1	[BLASTED, ANNOTATED]	MutT/nudix family protein	534	1	4.35e-113	98.87	1	F:GO:0003674	F:molecular_function	EC:3	Hydrolases
Potra2n8c18103.1	[BLASTED, ANNOTATED]	3-ketoacyl-CoA synthase 11-like	1563	1	0	99.42	5	P:GO:0006629; P:GO:0009058; P:GO:0044281; F:GO:0016746; C:GO:0005575	P:lipid metabolic process; P:biosynthetic process; P:small molecule metabolic process; F:acyltransferase activity; C:cellular_component	EC:2.3.1	Acyltransferases
Potra2n8c18234.1	[BLASTED, ANNOTATED]	myosin-6-like isoform X2	4515	1	0	98.74	4	P:GO:0007010; F:GO:0043167; C:GO:0005856; C:GO:0032991	P:cytoskeleton organization; F:ion binding; C:cytoskeleton; C:protein-containing complex	EC:3.6.1	Acting on acid anhydrides
Potra2n8c18399.1	[BLASTED, ANNOTATED]	probable galacturonosyltransferase-like 9	1101	1	0	96.88	1	F:GO:0016757	F:glycosyltransferase activity	EC:2.4	Glycosyltransferases
Potra2n9c18732.1	[BLASTED, ANNOTATED]	NDR1/HIN1-like protein 13	912	1	1.42e-165	97.51	1	C:GO:0005575	C:cellular_component
Potra2n9c18899.4	[BLASTED, ANNOTATED]	serine/threonine-protein kinase STY46-like isoform X2	1686	1	0	96.37	3	P:GO:0006464; F:GO:0016301; F:GO:0043167	P:cellular protein modification process; F:kinase activity; F:ion binding	EC:2.7.1	Transferring phosphorus-containing groups
Potra2n9c19227.1	[BLASTED, ANNOTATED]	ethylene-responsive transcription factor ERF109-like	801	1	1.09e-130	97.15	4	P:GO:0009058; P:GO:0034641; F:GO:0003677; F:GO:0003700	P:biosynthetic process; P:cellular nitrogen compound metabolic process; F:DNA binding; F:DNA-binding transcription factor activity
Potra2n9c19303.1	[BLASTED, ANNOTATED]	probable indole-3-acetic acid-amido synthetase GH3.1	1791	1	0	99.66	2	F:GO:0016874; C:GO:0005737	F:ligase activity; C:cytoplasm	EC:6.3.2	Forming carbon-nitrogen bonds
Potra2n9c19770.14	[BLASTED, ANNOTATED]	alpha-glucan phosphorylase, H isozyme	1674	1	0	99.26	3	P:GO:0005975; F:GO:0016757; F:GO:0043167	P:carbohydrate metabolic process; F:glycosyltransferase activity; F:ion binding	EC:2.4.1.1	Glycogen phosphorylase
Potra2n9c19823.2	[BLASTED, ANNOTATED]	E3 ubiquitin-protein ligase RDUF1-like	1134	1	1.43e-177	98.5	1	F:GO:0003674	F:molecular_function	EC:2	Transferases
Potra2n158s34776.1	[BLASTED, ANNOTATED]	bark storage protein A-like	1065	1	0	91.36	3	P:GO:0034641; P:GO:0044281; F:GO:0003674	P:cellular nitrogen compound metabolic process; P:small molecule metabolic process; F:molecular_function
Potra2n197s34872.1	[BLASTED, ANNOTATED]	trimethyltridecatetraene synthase-like	633	1	6.67e-141	99.51	2	F:GO:0016491; F:GO:0043167	F:oxidoreductase activity; F:ion binding	EC:1.14	Acting on paired donors, with incorporation or reduction of molecular oxygen. The oxygen incorporated need not be derived from O(2)
Potra2n197s34873.1	[BLASTED, ANNOTATED]	trimethyltridecatetraene synthase-like	1620	1	0	99.21	2	F:GO:0016491; F:GO:0043167	F:oxidoreductase activity; F:ion binding	EC:1.14	Acting on paired donors, with incorporation or reduction of molecular oxygen. The oxygen incorporated need not be derived from O(2)
Potra2n197s34874.1	[BLASTED, ANNOTATED]	trimethyltridecatetraene synthase-like	1368	1	0	99.56	2	F:GO:0016491; F:GO:0043167	F:oxidoreductase activity; F:ion binding	EC:1.14	Acting on paired donors, with incorporation or reduction of molecular oxygen. The oxygen incorporated need not be derived from O(2)
Potra2n197s34874.3	[BLASTED, ANNOTATED]	trimethyltridecatetraene synthase-like	1368	1	0	99.56	2	F:GO:0016491; F:GO:0043167	F:oxidoreductase activity; F:ion binding	EC:1.14	Acting on paired donors, with incorporation or reduction of molecular oxygen. The oxygen incorporated need not be derived from O(2)
Potra2n202s34926.3	[BLASTED, ANNOTATED]	GATA transcription factor 1-like	777	1	3.45e-164	99.22	4	P:GO:0009058; P:GO:0034641; F:GO:0003677; F:GO:0043167	P:biosynthetic process; P:cellular nitrogen compound metabolic process; F:DNA binding; F:ion binding
Potra2n202s34926.4	[BLASTED, ANNOTATED]	GATA transcription factor 1-like	777	1	3.45e-164	99.22	4	P:GO:0009058; P:GO:0034641; F:GO:0003677; F:GO:0043167	P:biosynthetic process; P:cellular nitrogen compound metabolic process; F:DNA binding; F:ion binding
Potra2n299s35255.2	[BLASTED, ANNOTATED]	protein ESMERALDA 1-like isoform X1	1710	1	0	99.47	4	P:GO:0005975; P:GO:0044281; F:GO:0003674; C:GO:0005575	P:carbohydrate metabolic process; P:small molecule metabolic process; F:molecular_function; C:cellular_component	EC:2	Transferases
Potra2n299s35255.1	[BLASTED, ANNOTATED]	protein ESMERALDA 1-like isoform X1	1710	1	0	99.47	4	P:GO:0005975; P:GO:0044281; F:GO:0003674; C:GO:0005575	P:carbohydrate metabolic process; P:small molecule metabolic process; F:molecular_function; C:cellular_component	EC:2	Transferases
Potra2n299s35255.3	[BLASTED, ANNOTATED]	protein ESMERALDA 1-like isoform X1	1710	1	0	99.47	4	P:GO:0005975; P:GO:0044281; F:GO:0003674; C:GO:0005575	P:carbohydrate metabolic process; P:small molecule metabolic process; F:molecular_function; C:cellular_component	EC:2	Transferases
Potra2n301s35266.1	[BLASTED, ANNOTATED]	187-kDa microtubule-associated protein AIR9 isoform X1	3246	1	0	93.74	1	F:GO:0003674	F:molecular_function
Potra2n351s35378.11	[BLASTED, ANNOTATED]	protein ILITYHIA isoform X1	2445	1	0	77.79	2	P:GO:0006412; F:GO:0019899	P:translation; F:enzyme binding
Potra2n458s35734.1	[BLASTED, ANNOTATED]	disease resistance protein RGA2-like	3105	1	0	99.9	1	F:GO:0043167	F:ion binding
Potra2n554s35929.2	[BLASTED, ANNOTATED]	benzyl alcohol O-benzoyltransferase-like	2265	1	0	98.03	1	F:GO:0016746	F:acyltransferase activity	EC:2.3.1	Acyltransferases
Potra2n554s35930.1	[BLASTED, ANNOTATED]	benzyl alcohol O-benzoyltransferase-like	795	1	0	99.61	1	F:GO:0016746	F:acyltransferase activity	EC:2.3.1	Acyltransferases
Potra2n569s36001.1	[BLASTED, ANNOTATED]	putative disease resistance protein RGA4	3639	1	0	90.8	2	P:GO:0006950; F:GO:0043167	P:response to stress; F:ion binding
Potra2n599s36102.8	[BLASTED, ANNOTATED]	very-long-chain aldehyde decarbonylase CER1-like	1020	1	0	98.48	5	P:GO:0006629; P:GO:0009058; F:GO:0016491; F:GO:0043167; C:GO:0005575	P:lipid metabolic process; P:biosynthetic process; F:oxidoreductase activity; F:ion binding; C:cellular_component	EC:1	Oxidoreductases
Potra2n2c4195.4	[BLASTED]	PREDICTED: uncharacterized protein LOC105125750 isoform X1	534	1	7.3e-63	95.69
Potra2n3c7895.1	[BLASTED]	uncharacterized protein LOC7483577	489	1	1.23e-114	98.77
Potra2n5c11395.1	[BLASTED]	hypothetical protein H0E87_007012	960	1	0	98.63
Potra2n16c30257.3	[BLASTED]	O-fucosyltransferase 19-like isoform X1	1926	1	0	99.69
Potra2n3c7469.1	[BLASTED]	uncharacterized protein LOC7465804	654	1	2.12e-139	98.62
Potra2n3c6617.1	[BLASTED]	putative UPF0481 protein At3g02645	1659	1	0	98.01
Potra2n7c15502.1	[BLASTED]	polyadenylation and cleavage factor homolog 5-like	1629	1	0	97.23
Potra2n9c19092.6	[BLASTED]	epoxide hydrolase 4-like	870	1	0	92.56
Potra2n16c30257.5	[BLASTED]	O-fucosyltransferase 19-like isoform X1	1926	1	0	99.69
Potra2n5c11131.2	[BLASTED]	UPF0496 protein 1-like	1311	1	0	99.23
Potra2n548s35915.1	[BLASTED]	scarecrow-like protein 21	1584	1	0	89.54
Potra2n17c30780.1	[BLASTED]	hypothetical protein D5086_0000178070	1416	1	0	94.51
Potra2n7c15853.1	[BLASTED]	hypothetical protein POPTR_007G097000	522	1	2.28e-78	82.18
Potra2n19c33722.1	[BLASTED]	uncharacterized protein LOC118056601	783	1	0	99.23
Potra2n6c14080.1	[BLASTED]	protein TIFY 10A	882	1	1.24e-178	93.17
Potra2n5c11397.1	[BLASTED]	hypothetical protein H0E87_007012	960	1	0	98.63
Potra2n4c8785.1	[BLASTED]	uncharacterized protein LOC118047298	921	1	0	99.35
Potra2n1c1197.1	[BLASTED]	uncharacterized membrane protein At4g09580	750	1	4.3e-166	100
Potra2n19c33722.2	[BLASTED]	uncharacterized protein LOC118056601	783	1	0	99.23
Potra2n6c14080.2	[BLASTED]	protein TIFY 10A	831	1	0	98.91
Potra2n18c32739.1	[BLASTED]	protein ALP1-like	1572	1	0	99.04
Potra2n10c21113.1	[BLASTED]	uncharacterized protein LOC118045973 isoform X1	720	1	1.16e-129	98.74
Potra2n10c21113.2	[BLASTED]	uncharacterized protein LOC118045973 isoform X1	720	1	1.16e-129	98.74
Potra2n11c22825.1	[BLASTED]	protein CDI-like	885	1	0	99.2
Potra2n10c21113.3	[BLASTED]	uncharacterized protein LOC118045973 isoform X1	720	1	1.16e-129	98.74
Potra2n7c15570.2	[BLASTED]	hypothetical protein D5086_0000200370	918	1	2.02e-172	95.77
Potra2n4c8848.1	[BLASTED]	nuclease SbcCD subunit C-like	930	1	0	100
Potra2n17c30782.1	[BLASTED]	hypothetical protein D5086_0000178070	2436	1	0	91.05
Potra2n16c30328.1	[BLASTED]	uncharacterized protein LOC118037565	1281	1	0	97.9
Potra2n5c11394.1	[BLASTED]	hypothetical protein H0E87_007012	981	1	0	97.6
Potra2n12c24771.1	[BLASTED]	uncharacterized protein LOC118060596	657	1	4.94e-137	98.62
Potra2n7c15746.1	[BLASTED]	chaperone protein dnaJ 11, chloroplastic-like	429	1	1.67e-98	99.3
Potra2n5c10501.1	[BLASTED]	uncharacterized protein LOC7479117	636	1	9.52e-130	98.1
Potra2n18c32516.1	[BLASTED]	uncharacterized protein LOC118051607	1641	1	0	99.08
Potra2n11c22687.7	[BLASTED]	chitin-inducible gibberellin-responsive protein 1-like isoform X2	1620	1	0	98.89
Potra2n4c8421.1	[BLASTED]	uncharacterized protein LOC18097316	909	1	0	96.7
Potra2n1c1461.1	[BLASTED]	jasmonate-zim-domain protein 5	810	1	0	97.77
Potra2n4c8847.1	[BLASTED]	PREDICTED: uncharacterized protein LOC105127970	1170	1	0	98.68
Potra2n6c13765.1	[BLASTED]	uncharacterized protein LOC118043911	1674	1	0	99.28
Potra2n7c16264.1	[BLASTED]	CLK4-associating serine/arginine rich protein-like isoform X2	1746	1	0	98.96
Potra2n17c30781.1	[BLASTED]	hypothetical protein D5086_0000178070	2346	1	0	87.33

## Sheet: IR_IB DOWN
Tags	Name	FC	logFC	logCPM	P-Value	FDR	LR
[DOWN]	Potra2n1c3729.1	-2.15463	-1.10744	5.88198	0.000226152	0.0350026	13.6003
[DOWN]	Potra2n9c19936.2	-2.60779	-1.38283	2.87673	9.68316e-05	0.0188726	15.1975
[DOWN]	Potra2n1c3945.1	-47.0133	-5.555	3.65066	2.06315e-05	0.00657999	18.1301
[DOWN]	Potra2n15c28238.2	-12.0676	-3.59307	2.57914	0.000208935	0.0341809	13.749
[DOWN]	Potra2n15c28238.1	-8.04497	-3.00809	4.95153	4.29243e-05	0.0112941	16.7375
[DOWN]	Potra2n673s36384.1	-12.3469	-3.62608	2.97487	0.000363993	0.0442028	12.7085
[DOWN]	Potra2n13c25160.1	-5.82213	-2.54155	3.54808	0.000333285	0.0418153	12.8734
[DOWN]	Potra2n17c31697.7	-3.50618	-1.8099	2.67982	0.00031918	0.0414724	12.9543
[DOWN]	Potra2n15c27988.1	-2.56828	-1.3608	3.83358	7.88126e-05	0.0172808	15.5866
[DOWN]	Potra2n1383s37019.1	-4.1967	-2.06925	7.11946	0.000330622	0.0418153	12.8884
[DOWN]	Potra2n494s35809.3	-8.98898	-3.16816	1.81725	8.81007e-05	0.018181	15.376
[DOWN]	Potra2n494s35809.4	-7.62829	-2.93136	5.82454	0.000287602	0.039724	13.1495
[DOWN]	Potra2n494s35809.5	-8.98898	-3.16816	1.81725	8.81007e-05	0.018181	15.376
[DOWN]	Potra2n494s35809.8	-8.98898	-3.16816	1.81725	8.81007e-05	0.018181	15.376
[DOWN]	Potra2n14c27042.1	-5.63355	-2.49404	1.67593	0.000288557	0.039724	13.1432
[DOWN]	Potra2n14c26969.2	-2.8519	-1.51193	2.63639	0.000171392	0.029898	14.1213
[DOWN]	Potra2n14c26969.3	-2.8519	-1.51193	2.63639	0.000171392	0.029898	14.1213
[DOWN]	Potra2n14c26969.1	-2.8519	-1.51193	2.63639	0.000171392	0.029898	14.1213
[DOWN]	Potra2n1c626.1	-2.21753	-1.14895	4.9284	0.000348097	0.0427658	12.792
[DOWN]	Potra2n5c11170.2	-34.7247	-5.11789	5.03266	0.000275487	0.039724	13.2301
[DOWN]	Potra2n5c11170.1	-34.7247	-5.11789	5.03266	0.000275487	0.039724	13.2301
[DOWN]	Potra2n593s36082.1	-2.656	-1.40925	1.66544	0.000400472	0.0464872	12.53
[DOWN]	Potra2n1c3366.4	-19.2919	-4.26992	0.565406	0.000346511	0.0427658	12.8006
[DOWN]	Potra2n8c17446.2	-2.47005	-1.30454	2.354	0.000247892	0.0370698	13.428
[DOWN]	Potra2n8c17446.1	-2.47005	-1.30454	2.354	0.000247892	0.0370698	13.428
[DOWN]	Potra2n17c30638.1	-8.10428	-3.01868	1.77957	9.42125e-05	0.0185917	15.2493
[DOWN]	Potra2n9c18987.1	-12.363	-3.62796	1.64001	0.000124196	0.0227986	14.7279
[DOWN]	Potra2n556s35946.1	-7.46103	-2.89937	6.63446	0.000250592	0.0370698	13.4077
[DOWN]	Potra2n1c906.1	-91.6979	-6.51882	6.2768	0.0001728	0.029978	14.1059
[DOWN]	Potra2n9c19314.4	-5.32493	-2.41276	0.684479	9.05447e-05	0.0184177	15.3243
[DOWN]	Potra2n9c19314.5	-5.32493	-2.41276	0.684479	9.05447e-05	0.0184177	15.3243
[DOWN]	Potra2n8c17837.1	-4.45476	-2.15535	2.00843	0.000441623	0.0497993	12.3473
[DOWN]	Potra2n9c19089.1	-8.74914	-3.12914	3.87329	0.000222256	0.0349692	13.6329
[DOWN]	Potra2n12c23824.2	-2.90159	-1.53685	3.75697	0.000202021	0.0335716	13.8122
[DOWN]	Potra2n19c33356.2	-3.54864	-1.82727	2.63038	0.000235632	0.0362919	13.5232
[DOWN]	Potra2n12c24313.4	-4.00732	-2.00264	2.10723	5.53092e-05	0.0136432	16.2569
[DOWN]	Potra2n12c24313.3	-4.00732	-2.00264	2.10723	5.53092e-05	0.0136432	16.2569
[DOWN]	Potra2n12c24313.1	-4.00732	-2.00264	2.10723	5.53092e-05	0.0136432	16.2569
[DOWN]	Potra2n12c24087.1	-3.2186	-1.68643	5.19814	0.000316945	0.0414724	12.9675
[DOWN]	Potra2n12c24087.2	-3.2186	-1.68643	5.19814	0.000316945	0.0414724	12.9675
[DOWN]	Potra2n2c4152.1	-3.86922	-1.95204	2.22789	0.00014227	0.0258162	14.4719
[DOWN]	Potra2n3c7301.1	-2.09697	-1.06831	3.36577	4.03331e-05	0.0108844	16.8557
[DOWN]	Potra2n11c23352.1	-3.62772	-1.85906	5.0471	0.000284303	0.039724	13.1711
[DOWN]	Potra2n14c27407.1	-9.89699	-3.30699	1.6479	5.7352e-05	0.0138232	16.1881
[DOWN]	Potra2n14c27407.2	-9.89699	-3.30699	1.6479	5.7352e-05	0.0138232	16.1881
[DOWN]	Potra2n1c2817.5	-2.67763	-1.42096	4.21929	0.000197643	0.033371	13.8534
[DOWN]	Potra2n3c7100.1	-2.93375	-1.55274	4.79048	0.000326065	0.0418153	12.9144
[DOWN]	Potra2n16c29494.1	-10.2499	-3.35754	0.881947	0.000105465	0.0203047	15.0363
[DOWN]	Potra2n12c24833.1	-3.29144	-1.71872	6.1244	7.38479e-05	0.0165367	15.7096
[DOWN]	Potra2n12c24832.1	-3.43216	-1.77912	7.50734	0.000116124	0.0216953	14.8546
[DOWN]	Potra2n4c10448.10	-5.64044	-2.49581	4.67479	0.000104331	0.0202095	15.0567
[DOWN]	Potra2n740s36646.1	-2.25636	-1.174	2.44298	3.36179e-05	0.00947724	17.2015
[DOWN]	Potra2n16c29574.1	-2.58844	-1.37208	3.14389	0.000217958	0.0349692	13.6696
[DOWN]	Potra2n922s36895.1	-2.38639	-1.25483	2.42341	0.000161795	0.0288618	14.2297
[DOWN]	Potra2n17c31246.3	-2.94952	-1.56048	2.44644	0.000394441	0.0462461	12.5583
[DOWN]	Potra2n5c12141.1	-20.7238	-4.37322	4.14508	0.000310221	0.0414724	13.0076

## Sheet: IR_IB DOWN annotation
Potra2n1c2817.5	[BLASTED, ANNOTATED]	acyltransferase-like protein At3g26840, chloroplastic	1422	1	0	95.03	1	F:GO:0016746	F:acyltransferase activity	EC:2.3.1	Acyltransferases
Potra2n1c3366.4	[BLASTED, ANNOTATED]	hypothetical protein SADUNF_Sadunf16G0254100	2295	1	0	82.93	3	P:GO:0006464; F:GO:0016301; F:GO:0043167	P:cellular protein modification process; F:kinase activity; F:ion binding	EC:2.7.1	Transferring phosphorus-containing groups
Potra2n1c3729.1	[BLASTED, ANNOTATED]	probable BOI-related E3 ubiquitin-protein ligase 3	1017	1	0	99.7	1	F:GO:0043167	F:ion binding
Potra2n1c3945.1	[BLASTED, ANNOTATED]	probable carboxylesterase 8	978	1	0	98.46	1	F:GO:0003674	F:molecular_function	EC:3	Hydrolases
Potra2n11c23352.1	[BLASTED, ANNOTATED]	subtilisin-like protease SBT5.3	2304	1	0	97.17	1	F:GO:0008233	F:peptidase activity	EC:3.4.21	Acting on peptide bonds (peptidases)
Potra2n12c23824.2	[BLASTED, ANNOTATED]	luminal-binding protein 5-like	969	1	0	99.67	2	F:GO:0016887; F:GO:0043167	F:ATP hydrolysis activity; F:ion binding
Potra2n12c24087.1	[BLASTED, ANNOTATED]	glutamine synthetase family protein	1104	1	0	92.07	3	P:GO:0006520; P:GO:0009058; F:GO:0016874	P:cellular amino acid metabolic process; P:biosynthetic process; F:ligase activity	EC:6.3.1.2	Glutamine synthetase
Potra2n12c24087.2	[BLASTED, ANNOTATED]	glutamine synthetase family protein	1104	1	0	92.07	3	P:GO:0006520; P:GO:0009058; F:GO:0016874	P:cellular amino acid metabolic process; P:biosynthetic process; F:ligase activity	EC:6.3.1.2	Glutamine synthetase
Potra2n12c24313.4	[BLASTED, ANNOTATED]	protein NRT1/ PTR FAMILY 4.6-like	1320	1	0	98.82	2	F:GO:0022857; C:GO:0005575	F:transmembrane transporter activity; C:cellular_component	EC:7	Translocases
Potra2n12c24313.1	[BLASTED, ANNOTATED]	protein NRT1/ PTR FAMILY 4.6-like	1320	1	0	98.82	2	F:GO:0022857; C:GO:0005575	F:transmembrane transporter activity; C:cellular_component	EC:7	Translocases
Potra2n12c24313.3	[BLASTED, ANNOTATED]	protein NRT1/ PTR FAMILY 4.6-like	1320	1	0	98.82	2	F:GO:0022857; C:GO:0005575	F:transmembrane transporter activity; C:cellular_component	EC:7	Translocases
Potra2n12c24832.1	[BLASTED, ANNOTATED]	sorbitol dehydrogenase	1290	1	0	90.23	1	F:GO:0016491	F:oxidoreductase activity	EC:1	Oxidoreductases
Potra2n12c24833.1	[BLASTED, ANNOTATED]	L-idonate 5-dehydrogenase-like	1110	1	0	98.92	1	F:GO:0016491	F:oxidoreductase activity	EC:1	Oxidoreductases
Potra2n13c25160.1	[BLASTED, ANNOTATED]	major latex protein 146-like	477	1	2.78e-107	98.73	1	P:GO:0006950	P:response to stress
Potra2n14c27042.1	[BLASTED, ANNOTATED]	heavy metal-associated isoprenylated plant protein 39-like	543	1	2.29e-48	87.73	1	F:GO:0043167	F:ion binding
Potra2n15c27988.1	[BLASTED, ANNOTATED]	hypothetical protein POPTR_015G144200	336	1	3.64e-28	100	1	F:GO:0043167	F:ion binding
Potra2n15c28238.1	[BLASTED, ANNOTATED]	transcription factor bHLH137-like isoform X2	1068	1	0	99.72	3	P:GO:0009058; P:GO:0034641; F:GO:0003674	P:biosynthetic process; P:cellular nitrogen compound metabolic process; F:molecular_function
Potra2n15c28238.2	[BLASTED, ANNOTATED]	transcription factor bHLH137-like isoform X1	1080	1	0	99.72	3	P:GO:0009058; P:GO:0034641; F:GO:0003674	P:biosynthetic process; P:cellular nitrogen compound metabolic process; F:molecular_function
Potra2n16c29494.1	[BLASTED, ANNOTATED]	protein NRT1/ PTR FAMILY 3.1-like	1926	1	0	96.15	2	F:GO:0022857; C:GO:0005575	F:transmembrane transporter activity; C:cellular_component	EC:7	Translocases
Potra2n17c30638.1	[BLASTED, ANNOTATED]	heavy metal-associated isoprenylated plant protein 39-like isoform X3	366	1	2.39e-55	87.5	1	F:GO:0043167	F:ion binding
Potra2n17c31697.7	[BLASTED, ANNOTATED]	aminopeptidase M1-like isoform X1	1752	1	0	97.77	2	F:GO:0008233; F:GO:0043167	F:peptidase activity; F:ion binding	EC:3.4	Acting on peptide bonds (peptidases)
Potra2n19c33356.2	[BLASTED, ANNOTATED]	uncharacterized protein LOC7498155	3072	1	0	90.8	1	P:GO:0000003	P:reproduction
Potra2n2c4152.1	[BLASTED, ANNOTATED]	dCTP pyrophosphatase 1-like	366	1	2.37e-71	100	4	P:GO:0009058; P:GO:0034655; P:GO:0044281; F:GO:0003674	P:biosynthetic process; P:nucleobase-containing compound catabolic process; P:small molecule metabolic process; F:molecular_function	EC:3.6.1.9	Nucleotide diphosphatase
Potra2n3c7100.1	[BLASTED, ANNOTATED]	vacuolar-sorting receptor 6-like	1929	1	0	98.44	1	F:GO:0043167	F:ion binding
Potra2n3c7301.1	[BLASTED, ANNOTATED]	2-C-methyl-D-erythritol 2,4-cyclodiphosphate synthase, chloroplastic-like	855	1	3.47e-151	79.58	3	P:GO:0006629; P:GO:0009058; F:GO:0016829	P:lipid metabolic process; P:biosynthetic process; F:lyase activity	EC:4.6.1.12	2-C-methyl-D-erythritol 2,4-cyclodiphosphate synthase
Potra2n4c10448.10	[BLASTED, ANNOTATED]	probable leucine-rich repeat receptor-like protein kinase At5g49770 isoform X2	879	1	6.39e-177	98.25	3	P:GO:0006464; F:GO:0016301; F:GO:0043167	P:cellular protein modification process; F:kinase activity; F:ion binding	EC:2.7.1	Transferring phosphorus-containing groups
Potra2n8c17446.2	[BLASTED, ANNOTATED]	probable WRKY transcription factor 3	1431	1	0	96.45	4	P:GO:0009058; P:GO:0034641; F:GO:0003677; F:GO:0003700	P:biosynthetic process; P:cellular nitrogen compound metabolic process; F:DNA binding; F:DNA-binding transcription factor activity
Potra2n8c17446.1	[BLASTED, ANNOTATED]	probable WRKY transcription factor 3	1431	1	0	96.45	4	P:GO:0009058; P:GO:0034641; F:GO:0003677; F:GO:0003700	P:biosynthetic process; P:cellular nitrogen compound metabolic process; F:DNA binding; F:DNA-binding transcription factor activity
Potra2n8c17837.1	[BLASTED, ANNOTATED]	protein C2-DOMAIN ABA-RELATED 7-like	492	1	1.15e-98	94.74	3	P:GO:0007165; C:GO:0005634; C:GO:0005886	P:signal transduction; C:nucleus; C:plasma membrane
Potra2n9c18987.1	[BLASTED, ANNOTATED]	uncharacterized protein D5086_0000135570	357	1	3.06e-63	99.15	1	C:GO:0005575	C:cellular_component
Potra2n9c19314.5	[BLASTED, ANNOTATED]	probable protein phosphatase 2C 63	1152	1	0	98.96	1	F:GO:0016791	F:phosphatase activity	EC:3.1.3	Acting on ester bonds
Potra2n9c19314.4	[BLASTED, ANNOTATED]	probable protein phosphatase 2C 63	1152	1	0	98.96	1	F:GO:0016791	F:phosphatase activity	EC:3.1.3	Acting on ester bonds
Potra2n9c19936.2	[BLASTED, ANNOTATED]	cysteine proteinase inhibitor-like	327	1	1.72e-48	87.13	1	F:GO:0030234	F:enzyme regulator activity
Potra2n1383s37019.1	[BLASTED, ANNOTATED]	receptor-like protein 13 isoform X1	2772	1	0	84.05	1	F:GO:0003674	F:molecular_function
Potra2n494s35809.4	[BLASTED, ANNOTATED]	putative leucine-rich repeat receptor-like serine/threonine-protein kinase At2g19230	1458	1	0	95.22	3	P:GO:0006464; F:GO:0016301; F:GO:0043167	P:cellular protein modification process; F:kinase activity; F:ion binding	EC:2.7.1	Transferring phosphorus-containing groups
Potra2n556s35946.1	[BLASTED, ANNOTATED]	probable LRR receptor-like serine/threonine-protein kinase At4g36180 isoform X8	2547	1	0	84.21	1	F:GO:0003674	F:molecular_function
Potra2n673s36384.1	[BLASTED, ANNOTATED]	hypothetical protein Ahy_B03g063473	2829	1	0	79.17	2	F:GO:0016491; F:GO:0043167	F:oxidoreductase activity; F:ion binding	EC:1.14	Acting on paired donors, with incorporation or reduction of molecular oxygen. The oxygen incorporated need not be derived from O(2)
Potra2n740s36646.1	[BLASTED, ANNOTATED]	G-type lectin S-receptor-like serine/threonine-protein kinase CES101 isoform X1	1362	1	0	98.26	3	P:GO:0006464; F:GO:0016301; F:GO:0043167	P:cellular protein modification process; F:kinase activity; F:ion binding	EC:2.7.1	Transferring phosphorus-containing groups
Potra2n922s36895.1	[BLASTED, ANNOTATED]	ribosomal protein S14	327	1	4.65e-54	100	6	P:GO:0006412; F:GO:0003735; F:GO:0019843; C:GO:0005840; C:GO:0009536; C:GO:0032991	P:translation; F:structural constituent of ribosome; F:rRNA binding; C:ribosome; C:plastid; C:protein-containing complex
Potra2n5c11170.1	[BLASTED]	pathogen-related protein-like	717	1	3.31e-171	97.9
Potra2n5c11170.2	[BLASTED]	pathogen-related protein-like	717	1	3.31e-171	97.9
Potra2n9c19089.1	[BLASTED]	universal stress family protein	633	1	7.03e-107	99.44
Potra2n16c29574.1	[BLASTED]	hypothetical protein H0E87_004115	1617	1	0	85.56
Potra2n494s35809.8	[BLASTED]	hypothetical protein H0E87_028641, partial	957	1	4.69e-172	85.63
Potra2n17c31246.3	[BLASTED]	hypothetical protein Ahy_A04g017727 isoform B	1737	1	0	67.99
Potra2n14c27407.1	[BLASTED]	caffeoylshikimate esterase-like isoform X3	1014	1	0	96.8
Potra2n14c26969.1	[BLASTED]	hypothetical protein H0E87_031998	1575	1	0	97.27
Potra2n14c27407.2	[BLASTED]	caffeoylshikimate esterase-like isoform X3	1014	1	0	96.8
Potra2n14c26969.2	[BLASTED]	hypothetical protein H0E87_031998	1575	1	0	97.27
Potra2n5c12141.1	[BLASTED]	fasciclin-like arabinogalactan protein 21	1320	1	0	99.32
Potra2n14c26969.3	[BLASTED]	hypothetical protein H0E87_031998	1575	1	0	97.27
Potra2n593s36082.1	[BLASTED]	G-type lectin S-receptor-like serine/threonine-protein kinase CES101 isoform X1	1386	1	0	86.48
Potra2n494s35809.3	[BLASTED]	hypothetical protein H0E87_028641, partial	957	1	4.69e-172	85.63
Potra2n494s35809.5	[BLASTED]	hypothetical protein H0E87_028641, partial	957	1	4.69e-172	85.63
Potra2n1c906.1	[BLASTED]	protein P21-like	483	1	8.47e-109	98.13
Potra2n1c626.1	[BLASTED]	hypothetical protein POPTR_001G077600	390	1	1.63e-47	86.4

[truncated: 5 more sheets: IB_IM UP, IB_IM UP annotation, IB_IM DOWN, IB_IM DOWN annotation, Cluster file]
