# Supplementary material for: Genome-Wide Transcriptomic and Metabolomic Analyses Unveiling the Defence Mechanisms of Populus tremula against Sucking and Chewing Insect Herbivores
Source: Int J Mol Sci. 2024 Jun 1;25(11):6124. doi: 10.3390/ijms25116124 (PMC11172939; doi:10.3390/ijms25116124)
Supplement: Supplementary file 1 [file ijms-25-06124-s001.zip › Supplementary File S2.xlsx]

## Sheet: Hormone signaling
	IR vs. IB	IR vs.IM	IB vs. IM
	0	0	1.12	BTB/POZ domain and ankyrin repeat-containing protein NPR1-like (Potra2n5c11010.1)
	0	0	2.39	BTB/POZ domain and ankyrin repeat-containing protein NPR1 (Potra2n6c14006.1)
	0	0	3.51	Transcription factor TGA9-like isoform X1 (Potra2n9c18685.1)
	0	0	1.9	Transcription factor TGA9-like isoform X1 (Potra2n4c10196.2)
	0	0	4.32	Transcription factor TGA1-like (Potra2n673s36378.2)
	0	0	1.03	Transcription factor TGA2-like isoform X1 (Potra2n1c244.2)
	0	0	1.05	Transcription factor TGA2.3-like isoform X1 (Potra2n16c29535.1)
	0	0	2.96	Transcription factor TGA7-like (Potra2n2c5587.1)
	0	0	1.23	Transcription factor TGA7-like (Potra2n5c11336.1)
	0	0	6.57	Pathogenesis related protein-1 (Potra2n1c2518.1)
	0	2.62	4.8	Pathogenesis-related protein 1-like (Potra2n9c19388.1)
	4.71	0	-2.65	Jasmonate-zim-domain protein 5 (Potra2n1c1461.1)
	1.94	0	-1.95	Phospho-2-dehydro-3-deoxyheptonate aldolase 1, chloroplastic-like (Potra2n5c12207.1)
	0	0	-1.53	Phospho-2-dehydro-3-deoxyheptonate aldolase 1, chloroplastic-like (Potra2n2c5514.1)
	0	-1.07	0	Phospho-2-dehydro-3-deoxyheptonate aldolase 2, chloroplastic-like (Potra2n1c1307.2)
	0	0	-2.87	Flavonol synthase/flavanone 3-hydroxylase-like (Potra2n4c9667.1)

## Sheet: Plant immunity signaling
	IR vs. IB	IR vs.IM	IB vs. IM
	1.66	0	0	Mitogen-activated protein kinase kinase kinase 17-like (MAPKKK17) (Potra2n3c6813.1)
	1.81	0	0	Xyloglucan endotransglycosylase/hydrolase precursor XTH-27 (Potra2n1c571.1)
	0	1.26	0	Mitogen-activated protein kinase kinase 9-like (MAPKK9) (Potra2n15c28940.1)
	0	2.23	2.25	Mitogen-activated protein kinase kinase kinase 18-like (MAPKKK18) (Potra2n9c19559.1)
	0	1.17	1.01	Mitogen-activated protein kinase 9-like (MAPK9) (Potra2n10c21457.3)
	0	2.17	2	Inositol-3-phosphate synthase (Potra2n5c12147.2)
	0	2.46	2.26	Inositol-3-phosphate synthase-like isoform X1 (Potra2n7c15923.1)
	0	0	1.19	Pathogen-associated molecular patterns-induced protein A70-like (Potra2n6c13300.1)
	0	0	2.21	Mitogen-activated protein kinase 12-like (MAPK12) (Potra2n8c17832.1)
	0	0	1.84	Mitogen-activated protein kinase 12 (MAPK12) (Potra2n8c17832.3)
	0	0	1.07	Mitogen-activated protein kinase kinase 2-like (MAPKK2) (Potra2n18c32819.2)
	0	0	2.13	Mitogen-activated protein kinase kinase kinase 5-like isoform X1 (MAPKKK5) (Potra2n2c5235.1)
	0	0	2.09	Xyloglucan endotransglycosylase/hydrolase precursor XTH-3 (Potra2n3c7641.1)
	0	0	3.08	Epoxide hydrolase A (Potra2n7c16472.1)
	0	0	1.01	Bifunctional epoxide hydrolase 2-like (Potra2n11c23365.2)
	0	0	2.45	Bifunctional epoxide hydrolase 2 (Potra2n13c25107.1)
	0	0	2.34	Probable xyloglucan endotransglucosylase/hydrolase protein 30 (Potra2n1c1160.1)
	4.84	0	-4.05	Mitogen-activated protein kinase kinase kinase 17-like (MAPKKK17) (Potra2n5c11594.1)
	4.66	0	-3.05	Mitogen-activated protein kinase kinase kinase 18-like (MAPKKK18) (Potra2n7c16256.1)
	3.8	0	-3.33	Probable xyloglucan endotransglucosylase/hydrolase protein 23 (Potra2n13c26255.1)
	0	0	-2.77	Pathogen-associated molecular patterns-induced protein A70-like (Potra2n18c32800.1)
	0	0	-1.69	Mitogen-activated protein kinase kinase 6 isoform X1 (MAPKK6) (Potra2n18c32677.1)
	1.07	0	-1.07	UDP-glucuronate 4-epimerase 1 (Potra2n18c32367.1)
	2.45	0	-3.97	UDP-glucuronate 4-epimerase 1-like (Potra2n6c13787.1)
	0	0	-1.79	UDP-glucuronate 4-epimerase 3-like (Potra2n2c5094.1)
	0	-1.42	-1.4	Glycoside hydrolase family 2 family protein (Potra2n3c6704.3)
	0	0	-3.85	Xyloglucan endotransglycosylase/hydrolase precursor XTH-30 (Potra2n13c25014.1)
	0	0	-2.5	Xyloglucan endotransglycosylase/hydrolase precursor XTH-14 (Potra2n14c27572.1)
	0	0	-3.94	Probable xyloglucan endotransglucosylase/hydrolase protein 32 (Potra2n16c30167.1)
	0	0	-5.61	Xyloglucan endotransglucosylase/hydrolase protein 9 (Potra2n19c33327.1)

## Sheet: Amino acid metabolism
	IR vs. IB	IR vs.IM	IB vs. IM
	0	-1.25	-1.02	Glutamine--tRNA ligase, cytoplasmic-like (Potra2n10c21351.1)
	-1.69	0	2.35	Glutamine synthetase family protein (Potra2n12c24087.1)
	0	0	1.17	Glutamine synthetase cytosolic isozyme 2-like (Potra2n15c28899.1)
	0	0	1.2	Glutamine synthetase cytosolic isozyme 1-1 (Potra2n7c16034.2)
	0	0	-1.53	Probable GMP synthase [glutamine-hydrolyzing] (Potra2n18c32314.2)
	0	0	-2.68	Protein GLUTAMINE DUMPER 5 (Potra2n18c33138.1)
	0	2.53	2.92	Probable aminotransferase TAT2 (Potra2n11c22849.2)
	0	2.37	3.16	Probable aminotransferase TAT2 (Potra2n17c31813.3)
	0	0	2.21	Probable aminotransferase TAT2 (Potra2n11c22849.1)
	0	0	2.65	Probable aminotransferase TAT2 (Potra2n17c31813.2)
	0	-2.45	-2.57	Branched-chain-amino-acid aminotransferase-like protein 1 (Potra2n5c12502.2)
	0	0	1.02	Branched-chain-amino-acid aminotransferase 6-like (Potra2n9c19390.1)
	0	0	2.37	Branched-chain-amino-acid aminotransferase 2, chloroplastic (Potra2n2c5382.2)
	0	0	1.16	Tryptophan aminotransferase-related protein 4-like (Potra2n2c5845.1)
	0	0	1.43	D-amino-acid transaminase, chloroplastic-like (Potra2n18c32903.1)
	0	0	2.03	D-amino-acid transaminase, chloroplastic-like (Potra2n18c32903.2)
	0	0	1.21	D-amino-acid transaminase, chloroplastic-like (Potra2n18c32903.4)
	0	0	1.23	Pyrrolidone-carboxylate peptidase-like (Potra2n5c12778.1)
	0	0	1.61	Cytidine deaminase 1-like (Potra2n6c13984.1)
	0	4.16	5.45	Proline dehydrogenase 2, mitochondrial-like (Potra2n4c9409.1)
	0	-6.12	-8.7	Proline-rich protein 4-like (Potra2n9c18982.1)
	0	0	1.22	Proline-rich receptor-like protein kinase PERK4 (Potra2n7c16390.1)
	0	0	1.29	Proline-rich receptor-like protein kinase PERK4 isoform X3 (Potra2n7c16392.1)
	0	0	3.43	Proline transporter 2 family protein (Potra2n10c20704.2)
	0	0	1.14	Proline-rich receptor-like protein kinase PERK4 (Potra2n5c11692.1)
	0	0	-4.56	Proline-rich protein 4-like (Potra2n4c9936.1)
	0	0	-10.8	Repetitive proline-rich cell wall protein 1-like isoform X2 (Potra2n18c32173.1)
	0	0	-1.85	Hydroxyproline O-galactosyltransferase GALT6-like (Potra2n10c22080.1)
	0	0	-1.4	Proline-rich receptor-like protein kinase PERK8 isoform X2 (Potra2n14c27561.1)
	0	0	-1.05	Proline--tRNA ligase, chloroplastic/mitochondrial (Potra2n17c30700.2)
	0	0	-1.7	Proline dehydrogenase 2, mitochondrial-like isoform X1 (Potra2n17c30980.1)
	3.52	0	-6.28	Tyrosine decarboxylase 1-like (Potra2n13c25825.1)
	0	0	1.05	PTI1-like tyrosine-protein kinase (Potra2n1c1764.1)
	0	0	1.65	Leucine-rich repeat receptor-like serine/threonine/tyrosine-protein kinase SOBIR1 (Potra2n12c24480.1)
	0	0	1.69	Tyrosine-protein phosphatase DSP1 isoform X1 (Potra2n14c27683.2)
	0	0	1.12	Protein-tyrosine-phosphatase IBR5 isoform X1 (Potra2n14c27696.1)
	0	0	-5.83	Tyrosine/DOPA decarboxylase 1-like (Potra2n4c8712.1)
	0	0	-3.64	Leucine-rich repeat receptor-like tyrosine-protein kinase PXC3 (Potra2n16c29736.1)
	0	-2.94	-2.25	Bifunctional 3-dehydroquinate dehydratase/shikimate dehydrogenase (Potra2n13c26030.1)
	0	0	-2.75	Bifunctional 3-dehydroquinate dehydratase/shikimate dehydrogenase, chloroplastic-like (Potra2n14c27467.1)
	2.21	0	-2.32	Arogenate dehydratase/prephenate dehydratase 6, chloroplastic-like (Potra2n4c10097.1)
	0	0	-2.2	Arogenate dehydratase/prephenate dehydratase 6, chloroplastic-like (Potra2n9c18819.1)
	0	0	-2.69	Arogenate dehydratase/prephenate dehydratase 1, chloroplastic-like (Potra2n11c23646.2)
	2.26	0	0	Phenylalanine ammonia-lyase (Potra2n16c30091.1)
	0	0	4.1	Phenylalanine N-monooxygenase CYP79D16-like (Potra2n13c24964.1)
	0	-1.15	-1.2	Anthranilate synthase alpha subunit 2, chloroplastic isoform X1 (Potra2n9c19744.1)
	0	0	-1.16	Periodic tryptophan protein 2-like (Potra2n1c1526.1)
	0	0	-1.7	Periodic tryptophan protein 2 (Potra2n3c7933.1)
	0	0	4.41	Tryptophan synthase beta chain 1-like (Potra2n11c23500.1)
	0	0	-1.04	Aspartokinase 2, chloroplastic-like isoform X1 (Potra2n2c4286.1)
	0	0	-1.58	Aspartate aminotransferase, cytoplasmic-like (Potra2n6c13176.5)
	0	0	-3.59	Bifunctional aspartokinase/homoserine dehydrogenase, chloroplastic-like (Potra2n13c25455.2)
	3.48	1.45	0	Methionine gamma-lyase (Potra2n1c690.2)
	0	0	2.1	Methionine aminopeptidase 2B-like isoform X1 (Potra2n293s35234.1)
	0	0	2.96	Methionine gamma-lyase-like (Potra2n3c6791.1)
	0	0	-1.14	Methionine adenosyltransferase 2 subunit beta isoform X1 (Potra2n14c26954.2)

## Sheet: Lipid metanolism 
		IR vs. IB	IR vs.IM	IB vs. IM
		0	-1.21	-1.03	Biotin carboxyl carrier protein of acetyl-CoA carboxylase, chloroplastic isoform X1 (Potra2n19c33928.1)
		0	0	-2.6	Biotin carboxyl carrier protein of acetyl-CoA carboxylase 2, chloroplastic (Potra2n17c31119.2)
		0	-1.43	-1.57	Biotin carboxyl carrier protein of acetyl-CoA carboxylase 2, chloroplastic-like (Potra2n4c9519.1)
		0	-2.7	-4.11	Omega-3 fatty acid desaturase, chloroplastic (Potra2n16c30330.2)
		0	0	-2.18	Omega-3 fatty acid desaturase, chloroplastic-like (Potra2n10c20765.1)
		0	-1.65	-2	Acyl-lipid omega-3 desaturase (cytochrome b5), endoplasmic reticulum-like (Potra2n1c2198.1)
		0	0	2.06	Glyoxysomal fatty acid beta-oxidation multifunctional protein MFP-a-like (Potra2n682s36461.1)
		0	0	2.29	Fatty acid desaturase 4, chloroplastic (Potra2n1c3678.1)
		0	0	-3.99	Fatty acid amide hydrolase isoform X1 (Potra2n5c12238.1)
		0	0	-3.82	Fatty acid 2-hydroxylase 1-like (Potra2n11c22439.1)
		0	0	-1.25	Fatty-acid-binding protein 3, chloroplastic-like isoform X1 (Potra2n11c22951.2)
		0	0	-1.61	Fatty-acid-binding protein 1 (Potra2n2c5969.1)
		0	0	-1.33	Protein FATTY ACID EXPORT 4, chloroplastic (Potra2n1c3834.2)
		0	0	-2.06	Dihydroceramide fatty acyl 2-hydroxylase FAH1 isoform X1 (Potra2n1c3926.1)
		0	0	-1.57	Fatty acyl-CoA reductase 2-like isoform X1 (Potra2n16c29489.1)
		0	0	-3.85	3-ketoacyl-CoA synthase 1-like (Potra2n2c4791.1)
		0	0	1.3	3-ketoacyl-CoA thiolase 2, peroxisomal-like isoform X1 (Potra2n3c6893.3)
		0	0	1.92	3-ketoacyl-CoA thiolase 2, peroxisomal (Potra2n1c422.4)
		0	0	-7.1	3-ketoacyl-CoA synthase 3-like (Potra2n1c2027.1)
		0	0	-2.49	3-ketoacyl-CoA synthase 4 (Potra2n9c19093.1)
		0	0	-2.49	3-ketoacyl-CoA synthase 6 (Potra2n10c21329.1)
		0	0	-1.81	3-ketoacyl-CoA synthase 11 (Potra2n6c13111.1)
		5.15	0	-3.87	3-ketoacyl-CoA synthase 11-like (Potra2n8c18103.1)
		0	-2.41	0	3-ketoacyl-CoA synthase 19-like (Potra2n13c25261.1)
		0	0	-1.04	3-ketoacyl-CoA thiolase 2, peroxisomal-like (Potra2n2c4524.1)
		0	0	1.3	Probable acyl-CoA dehydrogenase IBR3 (Potra2n10c22245.2)
		0	0	-2.14	Acyl-CoA--sterol O-acyltransferase 1-like (Potra2n6c15304.1)
		0	0	-2.58	Acyl-CoA-binding domain-containing protein 6 isoform X1 (Potra2n8c18566.1)
		0	0	1.28	Long chain acyl-CoA synthetase 4-like (Potra2n3c7234.1)
		0	0	1.38	Long chain acyl-CoA synthetase 7, peroxisomal (Potra2n13c26115.1)
		0	0	-2.3	Long chain acyl-CoA synthetase 1-like (Potra2n2c4664.1)
		0	0	-2.65	Long chain acyl-CoA synthetase 2 isoform X1 (Potra2n9c19152.1)
		0	0	-2.48	Very-long-chain (3R)-3-hydroxyacyl-CoA dehydratase PASTICCINO 2 (Potra2n7c16551.1)
		0	-2.8	-3.05	Non-specific lipid-transfer protein 1-like (Potra2n4c9201.1)
		0	-3.63	-4.6	Non-specific lipid transfer protein GPI-anchored 2-like (Potra2n4c10139.1)
		0	0	-4.36	Non-specific lipid transfer protein GPI-anchored 1-like (Potra2n3c6936.1)
		0	0	-2.16	Non-specific lipid-transfer protein-like 1 (Potra2n14c26544.1)
		0	0	-4.87	Lipid transfer protein (Potra2n16c30493.1)
		0	0	-4.04	Putative lipid-transfer protein DIR1 (Potra2n2c4144.1)
		0	0	-3.13	Putative lipid-transfer protein DIR1 (Potra2n8c17170.1)
		0	0	2.22	Lipid transfer-like protein VAS isoform X1 (Potra2n1c1022.1)
		0	-2.28	-2.08	Lipid phosphate phosphatase 2 (Potra2n10c21386.1)
		0	-2.68	-3.78	Sphingolipid delta(4)-desaturase DES1-like (Potra2n11c23347.1)
		0	0	4.4	Probable phospholipid-transporting ATPase 4 (Potra2n1c659.1)
		0	0	2.09	Phospholipid-transporting ATPase 1-like (Potra2n10c20194.1)
		0	0	-1.45	Phospholipid-transporting ATPase 3-like isoform X1 (Potra2n8c18387.1)
		0	0	1.55	Plastid-lipid-associated protein, chloroplastic (Potra2n4c8437.1)
		0	0	-2.63	Delta8-sphingolipid desaturase (Potra2n2c4914.2)
		0	0	-2.52	Delta8-sphingolipid desaturase (Potra2n6c13313.1)
		0	0	-4.11	Delta(12)-acyl-lipid-desaturase (Potra2n1c120.1)

## Sheet: Oxidativephoporylation
	IR vs. IB	IR vs.IM	IB vs. IM
	0	0	1.16	Quinone oxidoreductase-like isoform X1 (Potra2n4c10463.1)
	0	-1.57	0	Phytochromobilin:ferredoxin oxidoreductase, chloroplastic-like isoform X1 (Potra2n9c19704.7)
	0	-1.25	0	NADH kinase (Potra2n128s34669.2)
	0	0	-1.05	NADH dehydrogenase [ubiquinone] 1 alpha subcomplex subunit 2-like (Potra2n3c7068.1)
	0	0	-1.04	NADH dehydrogenase (ubiquinone) complex I, assembly factor 6 isoform X1 (Potra2n1c1028.1)
	0	1.21	0	NADPH--cytochrome P450 reductase-like (Potra2n18c32465.1)
	0	-2.5	0	Cytochrome f (Potra2n800s36772.1)
	0	0	-1.02	Cytochrome b5 (Potra2n2c4222.1)
	0	0	-3.52	Cytochrome P450 90B1-like isoform X1 (Potra2n5c11696.1)
	0	0	-1.85	Cytochrome P450 90B1 (Potra2n7c16398.5)
	3.28	0	-5.63	Cytochrome P450 94A1-like (Potra2n2c6064.1)
	0	0	-1.91	Cytochrome P450 94A2 (Potra2n2c6069.1)
	0	0	-3.33	Cytochrome P450 94C1-like (Potra2n4c10074.1)
	0	0	-3.44	Cytochrome P450 94C1-like (Potra2n9c18847.1)
	0	0	1.07	Cytochrome P450 89A2-like (Potra2n5c12140.1)
	0	0	2.14	Cytochrome P450 89A2-like (Potra2n1c2884.1)
	0	-1.22	-1.15	Cytochrome P450 81C13-like (Potra2n2c5303.1)
	0	0	-4.3	Cytochrome P450 81Q32-like (Potra2n5c11544.1)
	0	0	-1.19	Cytochrome P450 81Q32-like (Potra2n14c26469.4)
	5.89	0	-4.83	Cytochrome P450 81Q32-like (Potra2n2c5308.1)
	0	0	-1.6	Cytochrome P450 85A (Potra2n17c31056.2)
	0	0	-4.29	Cytochrome P450 86A8 (Potra2n14c27001.1)
	0	0	-5.46	Cytochrome P450 86A22 (Potra2n3c7333.2)
	2.77	0	0	Cytochrome P450 78A3 (Potra2n2c4819.1)
	3.01	0	-2.66	Cytochrome P450 71A1 (Potra2n1c1477.1)
	3.57	0	-2.81	Cytochrome P450 71A1 (Potra2n1c1478.1)
	3.14	0	-3.78	Cytochrome P450 71A1-like (Potra2n16c30512.1)
	0	1.75	3.21	Cytochrome P450 71A1-like (Potra2n15c28426.1)
	0	0	3.21	Cytochrome P450 71A1-like (Potra2n15c28426.2)
	0	1.67	2.77	Cytochrome P450 71A1-like isoform X1 (Potra2n15c28431.1)
	0	0	2.17	Cytochrome P450 71A1-like isoform X1 (Potra2n12c24470.1)
	0	0	2.02	Cytochrome P450 71A1-like isoform X1 (Potra2n12c24471.1)
	0	0	3.11	Cytochrome P450 71A1-like isoform X1 (Potra2n12c24474.1)
	0	0	1.49	Cytochrome P450 71B36-like (Potra2n10c22004.4)
	0	0	4.69	Cytochrome P450 71D11-like (Potra2n7c15976.1)
	0	0	1.78	Cytochrome P450 72A15-like (Potra2n11c22949.1)
	0	0	-8.27	Cytochrome P450 77A1-like (Potra2n4c8581.1)
	0	0	1.67	Cytochrome P450 81C13-like (Potra2n14c26476.1)
	0	0	1.81	Cytochrome P450 83B1-like (Potra2n2c6205.1)
	0	0	1.94	Cytochrome P450 83B1-like (Potra2n2c6206.1)
	0	2.86	3.04	Cytochrome P450 83B1-like (Potra2n2c6207.1)
	0	5.61	8.01	Cytochrome P450 83B1-like (Potra2n2c6208.3)
	0	5.69	7.46	Cytochrome P450 83B1-like (Potra2n2c6208.4)
	0	0	2.42	Cytochrome P450 84A1-like (Potra2n5c11765.1)
	0	0	2.45	Cytochrome P450 84A1-like (Potra2n7c16495.1)
	0	1.81	1.95	Cytochrome P450 716B1-like (Potra2n4c8570.3)
	0	0	2.24	Cytochrome P450 716B1-like (Potra2n4c8570.4)
	0	0	1.78	Cytochrome P450 716B1-like (Potra2n4c8570.6)
	0	1.73	0	Cytochrome P450 734A1-like (Potra2n5c12541.1)
	0	2.4	0	Cytochrome P450 71AU50-like (Potra2n360s35410.1)
	0	0	4.29	Cytochrome P450 71AU50-like (Potra2n644s36256.1)
	0	0	3.23	Cytochrome P450 71AU50-like (Potra2n644s36258.1)
	0	0	1.87	Cytochrome P450 705A22-like (Potra2n9c19485.2)
	0	0	2.47	Cytochrome P450 705A22-like (Potra2n9c19494.1)
	0	0	1.57	Cytochrome P450 CYP82D47 (Potra2n1c2927.1)
	0	0	1.25	Cytochrome P450 714A1-like (Potra2n19c33839.1)
	0	0	3.28	Cytochrome P450 714C2-like (Potra2n13c24936.1)

## Sheet: Carbon fixation
	IR vs. IB	IR vs.IM	IB vs. IM
	0	1.49	2.02	NADPH-dependent aldo-keto reductase, chloroplastic-like (Potra2n6c14548.3)
	0	1.56	2.22	Phosphoglycerate mutase-like protein 1 isoform X1 (Potra2n2c5434.3)
	0	3.77	5.64	Glutamate receptor 2.9-like (Potra2n456s35728.1)
	0	1.03	1.26	Red chlorophyll catabolite reductase-like isoform X1 (Potra2n7c16269.2)
	0	1.57	0	Digalactosyldiacylglycerol synthase 1, chloroplastic-like (Potra2n6c13550.2)
	0	2.25	0	Probable chlorophyll(ide) b reductase NYC1, chloroplastic (Potra2n18c32575.3)
	0	1.79	1.4	Digalactosyldiacylglycerol synthase 1, chloroplastic isoform X1 (Potra2n6c13550.1)
	0	0	1.12	Probable aldo-keto reductase 1 (Potra2n5c12396.5)
	0	0	1.92	3-ketoacyl-CoA thiolase 2, peroxisomal (Potra2n1c422.4)
	0	0	5.69	Malate synthase, glyoxysomal (Potra2n15c28361.1)
	0	0	1.07	Pyrophosphate--fructose 6-phosphate 1-phosphotransferase subunit alpha (Potra2n2c6429.1)
	0	0	1.1	Inactive poly [ADP-ribose] polymerase RCD1-like isoform X2 (Potra2n3c7645.2)
	0	0	1.76	Alanine--glyoxylate aminotransferase 2 homolog 1, mitochondrial (Potra2n673s36379.2)
	0	0	1.7	Red chlorophyll catabolite reductase-like isoform X1 (Potra2n7c16269.1)
	0	0	1.25	Chlorophyllase-2, chloroplastic isoform X1 (Potra2n10c21725.1)
	0	0	6.25	Glutamate receptor 2.8-like (Potra2n6c12926.5)
	0	0	4.07	Glutamate receptor 2.7-like (Potra2n456s35730.1)
	0	0	1.56	Glutamate--cysteine ligase, chloroplastic-like (Potra2n1c879.1)
	0	0	2.11	Folylpolyglutamate synthase-like isoform X1 (Potra2n10c20671.1)
	0	0	3.53	Glutamate receptor 2.8-like isoform X2 (Potra2n18c32408.1)
	1.91	-1.07	-2.98	Probable aldo-keto reductase 1 (Potra2n13c25950.3)
	5.15	0	-3.87	3-ketoacyl-CoA synthase 11-like (Potra2n8c18103.1)
	2.24	0	-1.95	Glutamate receptor 3.3-like (Potra2n5c10552.1)
	0	-1.27	-1.44	Glutamate-1-semialdehyde 2,1-aminomutase 2, chloroplastic (Potra2n15c28271.1)
	0	-2.34	-2.38	Chlorophyll a-b binding protein CP29.3, chloroplastic (Potra2n8c17220.1)
	0	-1.74	-1.78	Chlorophyll a-b binding protein CP29.3, chloroplastic (Potra2n8c17220.3)
	0	-1.32	-1.36	Chlorophyll a-b binding protein P4, chloroplastic (Potra2n15c28670.1)
	0	-2	-2.06	UDP-N-acetylmuramoyl-L-alanyl-D-glutamate--2,6-diaminopimelate ligase MurE homolog, chloroplastic (Potra2n1c867.2)
	0	-2.41	0	3-ketoacyl-CoA synthase 19-like (Potra2n13c25261.1)
	0	-1.18	0	Glutamate decarboxylase (Potra2n17c30668.2)
	0	0	-1.07	D-ribulose kinase isoform X1 (Potra2n9c19045.3)
	0	0	-2.18	D-3-phosphoglycerate dehydrogenase 2, chloroplastic-like (Potra2n10c20156.1)
	0	0	-1.73	D-3-phosphoglycerate dehydrogenase 3, chloroplastic-like (Potra2n2c5297.1)
	0	0	-3.35	2,3-bisphosphoglycerate-dependent phosphoglycerate mutase-like (Potra2n5c11357.3)
	0	0	-1.37	Glyceraldehyde-3-phosphate dehydrogenase A, chloroplastic (Potra2n14c27523.2)
	0	0	-1.3	Sulfofructose kinase isoform X1 (Potra2n2c4112.2)
	0	0	-2.34	Pyrophosphate--fructose 6-phosphate 1-phosphotransferase subunit beta (Potra2n11c23563.2)
	0	0	-1.04	3-ketoacyl-CoA thiolase 2, peroxisomal-like (Potra2n2c4524.1)
	0	0	-3.85	3-ketoacyl-CoA synthase 1-like (Potra2n2c4791.1)
	0	0	-1.81	3-ketoacyl-CoA synthase 11 (Potra2n6c13111.1)
	0	0	-2.49	3-ketoacyl-CoA synthase 4 (Potra2n9c19093.1)
	0	0	-7.1	3-ketoacyl-CoA synthase 3-like (Potra2n1c2027.1)
	0	0	-2.49	3-ketoacyl-CoA synthase 6 (Potra2n10c21329.1)
	0	0	-2.74	Probable aldo-keto reductase 1 (Potra2n13c25950.2)
	0	0	-1.27	Poly [ADP-ribose] polymerase tankyrase-2 (Potra2n1c2935.3)
	0	0	-1.89	Probable ribose-5-phosphate isomerase 4, chloroplastic isoform X1 (Potra2n11c22479.2)
	0	0	-2.02	probable inactive poly [ADP-ribose] polymerase SRO5 (Potra2n15c28531.1)
	0	0	-1.99	Aluminum-activated malate transporter 9-like (Potra2n3c7284.1)
	0	0	-2.54	Aluminum-activated malate transporter 9-like (Potra2n10c21308.1)
	0	0	-1.58	Aspartate aminotransferase, cytoplasmic-like (Potra2n6c13176.5)
	0	0	-1.59	Alanine--glyoxylate aminotransferase 2 homolog 3, mitochondrial (Potra2n6c14386.1)
	0	0	-3.46	Alanine--glyoxylate aminotransferase 2 homolog 2, mitochondrial-like (Potra2n16c30460.2)
	0	0	-2.09	Glutamate dehydrogenase 1-like isoform X2 (Potra2n19c34089.1)
	0	0	-1.31	5-methyltetrahydropteroyltriglutamate--homocysteine methyltransferase 1 (Potra2n13c25746.1)
	0	0	-1.98	5-methyltetrahydropteroyltriglutamate--homocysteine methyltransferase 1-like (Potra2n13c25746.3)
	0	0	-3.51	Chlorophyll a-b binding protein 151, chloroplastic (Potra2n14c27739.1)
	0	0	-5.35	Chlorophyll a-b binding protein of LHCII type 1-like (Potra2n2c4694.1)
	0	0	-1.18	Chlorophyll a-b binding protein CP24 10A, chloroplastic-like (Potra2n3c8263.1)
	0	0	-1.16	Chlorophyllide a oxygenase, chloroplastic-like (Potra2n5c11268.1)
	0	0	-1.71	Chlorophyll a/b binding protein CP29 (Potra2n6c14465.2)
	0	0	-1.15	Chlorophyll a-b binding protein CP24 10A, chloroplastic-like (Potra2n1c1811.1)
	0	0	-2.46	Protochlorophyllide reductase, chloroplastic-like (Potra2n1c3517.1)

## Sheet: Secondary metabolites
			IR vs. IB	IR vs.IM	IB vs. IM
			0	-1.52	-1.8	Pyruvate kinase isozyme A, chloroplastic (Potra2n8c18100.2)
			0	0	-2.16	Pyruvate kinase isozyme A, chloroplastic-like (Potra2n9c19374.3)
			0	0	-1.13	Pyruvate kinase isozyme A, chloroplastic (Potra2n10c21743.1)
			0	0	-1.49	Pyruvate dehydrogenase E1 component subunit beta-3, chloroplastic-like (Potra2n4c9599.3)
			0	0	2.1	Isocitrate dehydrogenase [NADP] (Potra2n17c30667.1)
			0	-1.21	-1.03	Biotin carboxyl carrier protein of acetyl-CoA carboxylase, chloroplastic isoform X1 (Potra2n19c33928.1)
			0	-1.43	-1.57	Biotin carboxyl carrier protein of acetyl-CoA carboxylase 2, chloroplastic-like (Potra2n4c9519.1)
			0	0	-2.6	Biotin carboxyl carrier protein of acetyl-CoA carboxylase 2, chloroplastic (Potra2n17c31119.2)
			0	0	3.03	Acyl-coenzyme A oxidase 4, peroxisomal (Potra2n16c30333.1)
			0	0	1.06	Acyl-coenzyme A oxidase 4, peroxisomal-like isoform X2 (Potra2n6c14444.1)
			0	0	2.31	Acyl-coenzyme A oxidase 2, peroxisomal-like (Potra2n7c15917.1)
			4.09	0	-4.01	Putative 12-oxophytodienoate reductase 11 (Potra2n13c25421.1)
			5.97	0	-5.16	12-oxophytodienoate reductase 2-like (Potra2n13c25422.2)
			4.78	0	-5.87	12-oxophytodienoate reductase 2-like (Potra2n13c25422.3)
			2.11	0	-2.79	12-oxophytodienoate reductase 1 (Potra2n13c25422.5)
			4.23	0	-3.83	12-oxophytodienoate reductase 3 (Potra2n18c32703.3)
			0	0	1.39	12-oxophytodienoate reductase 3-like isoform X2 (Potra2n4c10273.6)
			2.73	0	-2.59	Allene oxide cyclase, chloroplastic-like (Potra2n17c30945.1)
			2.49	0	-2.99	Allene oxide cyclase, chloroplastic-like (Potra2n4c9369.1)
			4.18	0	-4.8	Allene oxide synthase 1, chloroplastic-like (Potra2n14c26614.1)
			0	0	-2.4	Linoleate 13S-lipoxygenase 3-1, chloroplastic-like (Potra2n197s34879.1)
			2.67	0	-2.56	Linoleate 13S-lipoxygenase 3-1, chloroplastic-like (Potra2n1c1476.1)
			2.26	0	0	Phenylalanine ammonia-lyase (Potra2n16c30091.1)
			0	0	4.1	Phenylalanine N-monooxygenase CYP79D16-like (Potra2n13c24964.1)
			0	0	-3.17	Salicylic acid-binding protein 2-like (Potra2n203s34933.1)
			0	0	2.49	Salicylic acid-binding protein 2-like (Potra2n246s35110.1)
			0	2	2.65	Salicylate carboxymethyltransferase-like (Potra2n7c16450.1)
			0	0	-2.97	UDP-glycosyltransferase 13-like (Potra2n17c31148.1)
			0	0	-1.17	UDP-glycosyltransferase 72 B38 (Potra2n3c7248.1)
			0	0	2.03	UDP-glycosyltransferase 74B1-like (Potra2n15c28574.1)
			0	2.55	0	UDP-glycosyltransferase 74E2 isoform X1 (Potra2n3c8354.1)
			0	0	2.01	UDP-glycosyltransferase 74E2 (Potra2n17c31754.1)
			0	0	2	UDP-glycosyltransferase 74F2-like (Potra2n7c15449.1)
			0	1.53	1.82	UDP-glycosyltransferase 75C1-like (Potra2n17c31030.2)
			0	0	1.79	UDP-glycosyltransferase 75C1-like (Potra2n4c9172.2)
			0	-1.62	-1.58	UDP-glycosyltransferase 76F1-like (Potra2n10c20691.1)
			0	0	1.89	UDP-glycosyltransferase 76B1 isoform X2 (Potra2n6c15075.1)
			4.91	0	-6.9	UDP-glycosyltransferase 82A1 (Potra2n16c29411.1)
			0	0	1.21	UDP-glycosyltransferase 87A1-like isoform X1 (Potra2n9c19599.3)
			0	0	1.92	UDP-glycosyltransferase 88A1-like (Potra2n4c9051.1)
			0	0	6.75	UDP-glycosyltransferase 91A1-like (Potra2n1c252.1)
			0	0	-1.33	UDP-glycosyltransferase 92A1-like (Potra2n17c31248.1)
			0	0	-3.76	Benzyl alcohol O-benzoyltransferase isoform X1 (Potra2n554s35928.1)
			4.63	0	-3.55	Benzyl alcohol O-benzoyltransferase-like (Potra2n554s35929.2)
			4.54	0	-4.72	Benzyl alcohol O-benzoyltransferase-like (Potra2n554s35930.1)
			0	1.46	1.47	Flavonol sulfotransferase-like (Potra2n12c23981.1)
			0	0	-2.87	Flavonol synthase/flavanone 3-hydroxylase-like (Potra2n4c9667.1)
			0	0	-2.54	Flavonoid 3-O-glucosyltransferase-like (Potra2n266s35150.1)
			0	0	3.69	Dihydroflavonol 4-reductase-like (Potra2n5c10791.2)
			0	3.41	3.29	Leucoanthocyanidin reductase-like (Potra2n8c17695.1)
			0	0	1.38	Coumaroyl-CoA:anthocyanidin 3-O-glucoside-6''-O-coumaroyltransferase 1-like (Potra2n19c33373.1)
			0	0	-1.98	Malonyl-CoA:anthocyanidin 5-O-glucoside-6''-O-malonyltransferase-like (Potra2n4c9285.1)
			0	0	-3.74	Anthocyanidin 3-O-glucoside 2'''-O-xylosyltransferase-like (Potra2n11c23054.1)
			0	-2.56	0	Aldehyde oxidase GLOX-like (Potra2n5c10734.1)
			0	0	-3.97	Aldehyde oxidase GLOX (Potra2n16c30210.1)
			0	-1.15	-1.2	Anthranilate synthase alpha subunit 2, chloroplastic isoform X1 (Potra2n9c19744.1)
			3.22	0	-2.35	Cinnamyl alcohol dehydrogenase 3 (Potra2n2c6287.2)
			0	0	-5.44	Shikimate O-hydroxycinnamoyltransferase-like (Potra2n5c12588.1)
			0	0	-1.74	Cinnamoyl-CoA reductase 3 (Potra2n9c19619.3)
			0	2.44	2.88	Cinnamoyl-CoA reductase 1-like (Potra2n2c6418.1)
			0	0	1.65	Cinnamoyl-CoA reductase (Potra2n3c6847.1)
			0	0	1.26	Cinnamyl alcohol dehydrogenase 1 (Potra2n9c19275.2)
			0	2.17	2.68	Cinnamoyl-CoA reductase-like SNL6 (Potra2n18c32366.6)
			0	1.65	1.51	4-coumarate--CoA ligase-like 9 (Potra2n17c31746.1)
			0	2.18	0	4-coumarate--CoA ligase family protein 4 (Potra2n19c33970.1)
			0	0	2.06	4-coumarate--CoA ligase family protein 11 (Potra2n4c9364.1)
			0	0	1.8	4-coumarate--CoA ligase family protein 11 (Potra2n4c9364.2)
			0	0	2.21	4-coumarate: coenzyme A ligase 5 (Potra2n6c13836.1)
			0	0	-3.42	4-coumarate--CoA ligase-like 6 isoform X1 (Potra2n3c7623.2)

## Sheet: Carbohydrate metabolism
		IR vs. IB	IR vs.IM	IB vs. IM
		0	5.16	5.48	Galactinol synthase 1-like (Potra2n8c17535.1)
		0	5.68	0	Galactinol synthase 2-like (Potra2n10c21093.1)
		0	0	2.35	Galactinol synthase family protein (Potra2n13c26252.2)
		0	1.5	1.25	Galactokinase (Potra2n8c17552.2)
		0	0	1.05	Galactokinase (Potra2n10c21114.1)
		0	2.35	3.49	Transaldolase isoform X1 (Potra2n1c547.1)
		0	3.73	3.24	Sucrose synthase 6-like (Potra2n4c9149.1)
		0	0	2.24	Sucrose synthase 2 (Potra2n2c4577.1)
		0	-1.95	-1.87	Sucrose synthase 1 (Potra2n18c32720.1)
		0	0	-3.32	Sucrose synthase-like isoform X1 (Potra2n6c14105.1)
		0	0	-1.82	Sucrose synthase-like isoform X1 (Potra2n6c14105.2)
		0	0	-1.63	Sucrose synthase 6 (Potra2n12c24024.1)
		0	2.83	2.73	Raffinose synthase family protein (Potra2n17c31719.1)
		0	0	1.17	Glucuronokinase 1 (Potra2n1c3013.1)
		0	0	2.13	Pyruvate, phosphate dikinase, chloroplastic (Potra2n10c22170.1)
		0	0	1.24	Phosphoenolpyruvate carboxykinase (ATP)-like (Potra2n2c5441.1)
		0	0	2.04	Phosphoenolpyruvate carboxykinase (ATP)-like (Potra2n2c5441.2)
		0	0	2.84	Phosphoenolpyruvate carboxykinase family protein (Potra2n7c16547.2)
		0	0	2.68	Phosphoenolpyruvate carboxykinase family protein (Potra2n7c16547.4)
		0	0	1.2	Probable fructokinase-1 (Potra2n7c15543.1)
		0	0	-1.01	Fructokinase-like 2, chloroplastic (Potra2n8c17498.2)
		0	-2.89	-2.87	ATP-dependent 6-phosphofructokinase 6-like (Potra2n6c13236.1)
		0	0	-1.2	ATP-dependent 6-phosphofructokinase 3-like (Potra2n6c13966.1)
		0	0	-1.8	Pyrophosphate-dependent phosphofructokinasealpha subunit family protein (Potra2n5c10514.1)
		0	0	2.97	Probable mannitol dehydrogenase (Potra2n1c2317.1)
		0	0	1.16	D-lactate dehydrogenase [cytochrome], mitochondrial isoform X1 (Potra2n16c29824.2)
		0	0	-2.1	L-lactate dehydrogenase B-like (Potra2n1c1053.1)
		0	0	2.1	Isocitrate dehydrogenase [NADP] (Potra2n17c30667.1)
		0	0	2.32	Aldehyde dehydrogenase family 2 member B7, mitochondrial-like (Potra2n2c4688.2)
		0	0	2.07	Aldehyde dehydrogenase family 7 member B4 (Potra2n197s34880.1)
		0	0	1.94	Aldehyde dehydrogenase family 7 member B4 (Potra2n197s34880.2)
		0	0	-1.41	Aldehyde dehydrogenase family 3 member F1-like (Potra2n1c2253.1)
		0	0	1.73	Bifunctional UDP-glucose 4-epimerase and UDP-xylose 4-epimerase 1 (Potra2n3c7380.2)
		0	0	2.62	UDP-glucose 4-epimerase 2-like (Potra2n1c749.1)
		0	-1.64	-1.88	UDP-glucose dehydrogenase (Potra2n4c9515.1)
		0	0	-1.41	UDP-glucose 6-dehydrogenase family protein (Potra2n17c31124.1)
		0	0	-3.96	UDP-glucose 6-dehydrogenase 5-like (Potra2n8c17469.1)
		0	0	1.21	L-arabinokinase-like (Potra2n18c33232.1)
		0	0	2.3	UDP-arabinose 4-epimerase 1-like (Potra2n751s36685.2)
		0	0	2.24	Probable UDP-arabinose 4-epimerase 3 isoform X3 (Potra2n16c29416.3)
		0	-2.54	-3.24	UDP-arabinopyranose mutase 1 (Potra2n17c31054.2)
		0	0	-2.28	UDP-arabinopyranose mutase 3 (Potra2n8c17502.1)
		0	0	-1.65	Probable arabinose 5-phosphate isomerase (Potra2n5c10827.1)
		0	0	4.65	Cellulose synthase-like protein G1 (Potra2n10c21793.1)
		0	0	1.98	Cellulose synthase-like protein G2 isoform X1 (Potra2n10c21792.5)
		0	0	2.35	Cellulose synthase-like protein G2 isoform X1 (Potra2n10c21792.1)
		0	0	1.89	Cellulose synthase-like protein G3 (Potra2n3c7211.8)
		0	1.82	2.21	Cellulose synthase like protein E3 (Potra2n6c15349.1)
		0	0	1.96	Cellulose synthase-like protein E6 isoform X2 (Potra2n10c21792.4)
		0	0	-1.82	Cellulose synthase A catalytic subunit 1 [UDP-forming]-like isoform X2 (Potra2n18c32995.3)
		0	0	-8.46	Cellulose synthase A catalytic subunit 2 [UDP-forming]-like isoform X4 (Potra2n571s36008.1)
		0	0	-2.59	Cellulose synthase A catalytic subunit 3 [UDP-forming]-like (Potra2n16c29730.1)
		0	0	-3.13	Cellulose synthase A catalytic subunit 3 [UDP-forming]-like (Potra2n6c14938.1)
		0	0	-2.38	Cellulose synthase A catalytic subunit 8 [UDP-forming]-like (Potra2n11c23199.1)
		0	0	-1.29	Cellulose synthase 3 (Potra2n1c2300.1)
		0	0	-3.07	Cellulose synthase-like protein C12 (Potra2n5c11515.1)
		0	0	-1.9	Cellulose synthase-like protein D3 isoform X1 (Potra2n1c1161.1)
		0	0	-2.47	Cellulose synthase family protein 14 (Potra2n5c12591.1)
		0	0	-2.72	Cellulose synthase (Potra2n6c14938.5)
		0	0	-2.16	Cellulose synthase (Potra2n7c15965.2)
		0	0	-1.67	Cellulose synthase (Potra2n7c15965.3)
		0	0	-1.02	Protein CELLULOSE SYNTHASE INTERACTIVE 1-like (Potra2n7c15935.1)
		0	0	-2.31	Protein CELLULOSE SYNTHASE INTERACTIVE 1-like (Potra2n2c4469.1)
		0	0	2.83	Stachyose synthase-like (Potra2n14c27299.1)
		-1.78	0	0	Sorbitol dehydrogenase (Potra2n12c24832.1)
		0	-1.35	-1.22	Galacturonokinase (Potra2n6c14742.1)
		0	-1.36	-1.45	Adenosine kinase 2 (Potra2n10c20410.2)
		0	-1.05	-1.03	Phosphoglucomutase, chloroplastic-like isoform X1 (Potra2n15c28069.1)
		0	-1.74	-2.61	Callose synthase 3 isoform X1 (Potra2n1c118.1)
		0	0	-1.25	Callose synthase 3-like (Potra2n3c6551.1)
		0	0	-2.98	Callose synthase 3 (Potra2n1c118.4)
		0	0	-2.7	Hexokinase-2, chloroplastic (Potra2n5c10703.1)
		0	0	-2.97	UDP-glycosyltransferase 13-like (Potra2n17c31148.1)
		0	0	-1.68	Glycosyl hydrolase family 17 family protein (Potra2n18c32676.4)
		0	0	-2.97	Glycosyl hydrolase family 9 protein (Potra2n5c10710.1)
		0	0	-1.86	Aldose 1-epimerase-like (Potra2n12c24104.1)
		0	0	-1.45	Probable alpha,alpha-trehalose-phosphate synthase [UDP-forming] 7 (Potra2n4c8969.1)
		0	0	-2.45	UDP-D-apiose/UDP-D-xylose synthase 2 (Potra2n4c10116.3)
		0	0	-1.67	UDP-D-apiose/UDP-D-xylose synthase 2-like (Potra2n9c18800.1)
		0	0	-1.39	UDP-D-apiose/UDP-D-xylose synthase 2-like (Potra2n9c18800.2)
		0	0	-1.45	Alpha,alpha-trehalose-phosphate synthase [UDP-forming] 5-like (Potra2n1c1191.1)
		0	0	-2.97	Alpha,alpha-trehalose-phosphate synthase [UDP-forming] 5-like (Potra2n1c1191.2)
		0	0	-1.8	Alpha,alpha-trehalose-phosphate synthase [UDP-forming] 5-like (Potra2n1c1191.3)
		0	0	-1.96	Probable alpha,alpha-trehalose-phosphate synthase [UDP-forming] 9 (Potra2n12c24382.1)
