# Supplementary material for: Genome-Wide Transcriptomic and Metabolomic Analyses Unveiling the Defence Mechanisms of Populus tremula against Sucking and Chewing Insect Herbivores
Source: Int J Mol Sci. 2024 Jun 1;25(11):6124. doi: 10.3390/ijms25116124 (PMC11172939; doi:10.3390/ijms25116124)
Supplement: Supplementary file 1 [file ijms-25-06124-s001.zip › Supplementary Table S1.xlsx]

## Sheet: Sheet1
Supplementary Table S1: List of reference genes evaluated in this study.
S. No.	Gene Name	Gene Symbol	Accession No.	Primer Sequence (5' → 3')	Amplicon Size (bp)	Tm (°C)	Amplicon Efficiency	Correlation Coefficient
1	Actin-7	Act7	Potra2n1c2687.1	F: TTCCACTATGTTCCCTGGTATTG	108	60	99.69	0.99
				R: CTGTACTTTCTCTCTGGTGGTG		60
2	Elongation factor 1-beta 1	EF1B1	Potra2n1c1933.1	F: GGATCCGCCAAGAAGAAAGA	109	60	106.78	0.99
				R: CAATACTCCTAACCGCCTTCTC		60
3	Elongation factor 1-alpha	EF1A	Potra2n6c14161.3	F: CCCTGGTCATCGTGACTTTATC	113	60	90.94	0.99
				R: CCTTGGAGATACCAGCTTCAAA		60
4	Glyceraldehyde-3-phosphate dehydrogenase	GAPDH	Potra2n10c21949.1	F: GGCTTGAGAAGAAGGCATCATA	103	60	99.06	0.99
				R: ACCACATCCTCTTCAACGTAAC		60
5	Tubulin beta-4 chain-like	TubB4	Potra2n1c2383.1	F: GTCAAGTCCAGTGTGTGTGATA	137	60	95.66	0.99
				R: AAAGCCTTCCTCCTGAACATAG		60
6	Polyubiquitin	Ubi	Potra2n17c31717.1	F: ACCCTCACTGGGAAGACTATAA	128	60	96.15	0.99
				R: TGCTTTCCAGCGAAGATCAA		60
7	Serine/threonine-protein phosphatase 2A	PP2A	Potra2n10c21307.1	F: GTTGAGCTTGCAGAGGATAGG	117	60	98.86	0.99
				R: GCAAAGAGCGCCAAGTTTATC		60
