# Supplementary material for: Genome-Wide Transcriptomic and Metabolomic Analyses Unveiling the Defence Mechanisms of Populus tremula against Sucking and Chewing Insect Herbivores
Source: Int J Mol Sci. 2024 Jun 1;25(11):6124. doi: 10.3390/ijms25116124 (PMC11172939; doi:10.3390/ijms25116124)
Supplement: Supplementary file 1 [file ijms-25-06124-s001.zip › Supplementary Table S2.xlsx]

## Sheet: Sheet1
Supplementary Table S2: List of candidate genes and primers evaluated in this study from DGE analysis.
S. No.	Gene name	Gene symbol	Accession No.	Primer Sequence (5'→3')	Amplicon Size (bp)	Tm
1	Endochitinase EP3-like	ECEP3	Potra2n19c33545.4	F: CAAGGCAGCTTTGTGGTATTG	107	60
				R: TTCCTCCGTCGCATTCAAG		60
2	Glucan endo-1,3-beta-glucosidase, basic isoform-like	G1,3BGLU	Potra2n16c29759.1	F: TCTGACCCACCACTGAGTTA	113	60
				R: CCACTCTCTGATACCACGATTTC		60
3	Symbiosis receptor-like kinase	SRLK	Potra2n7c16606.1	F: CTGGTGCCTCTTCTTGGTTAT	111	60
				R: TCTCTTTGCTGCTTCTCCATAG		60
4	Vacuolar-sorting receptor 6-like	VSR6	Potra2n3c7100.1	F: GTACAGCTATTGGACCTGGAAG	108	60
				R: AACCAGATAGCAGGGAGTTTG		60
5	Probable inorganic phosphate transporter 1-5	IPT	Potra2n1c2761.1	F: GACCTACTACTGGCGAATGAAG	112	60
				R: GAGATCCACTTGCAATACCTTAGA		60
6	Pathogenesis-related protein-like	PRP	Potra2n5c11170.2	F: GGCTTATAACCCTGCTGAAGA	110	60
				R: CCGGTGGCCCTGAATAAA		60
7	Caffeoylshikimate esterase-like	CE	Potra2n10c20523.2	F: CTGCATGGTGAAGCAGATAGA	108	60
				R: GTGCCACATCTCAGGATACAA		60
8	NAC domain-containing protein 21/22-like isoform X2	NAC21	Potra2n7c16068.1	F: GTGGCCAAACCTAGCATAAGA	123	60
				R: CACTTGCTCGTGCTCATCTAA		60
9	Expansin-like B1	EB1	Potra2n3c7783.1	F: CTATGGAGCAGTGTGGGATATG	129	60
				R: GCCTTCCAATCACTCGGTATAA		60
10	GID1b (Gibberellin-Insensitive Dwarf1)	GID1b	Potra2n2c4401.1	F: CGACTGGTATTGGAGAGCATATC	130	60
				R: ACCAGCCACAACAACTAGAC		60
11	Auxin response factor 5.2-like	ARF5	Potra2n5c10720.2	F: CTCAGGTGCAGTGAAGGATTTA	110	60
				R: CAGAAGGATCGACCACAGAAC		60
12	Transcription factor MYB59-like isoform X2	MYB59	Potra2n1c2036.1	F: AAGGAGGTGAGAAGGGATACT	121	60
				R: GAAGCCAACGAAGGACAAGA		60
13	Cytochrome P450 83B1-like	CYP450-83B1	Potra2n2c6208.3	F: GCACCACTACTAATCCCAAGAG	116	60
				R: GCTTCTGTGTCCCTTCCAATA		60
14	Probable carboxylesterase 8	PC8	Potra2n1c3945.1	F: AGATGTGGGCTCTGTCTTTG	105	60
				R: TCGGCAGCCTTTCGATTT		60
15	Protein P21-like	PP21	Potra2n1c906.1	F: CCTAACACCCTAGCCGAATAC	102	60
				R: CGAGCTGAATTCCATAGGAACA		60
16	Probable nucleoredoxin 2 isoform X2	NR2	Potra2n2c6299.1	F: CCATGGCTAACATTGCCTTTC	110	60
				R: GCCTCCTCGTCTATTTGTTTCT		60
17	Proline dehydrogenase 2, mitochondrial-like	PD2	Potra2n4c9409.1	F: CATTAACGGTGGATGCAGAGA	110	60
				R: TGTGCCATACACAATGGGATTA		60
18	B-box zinc finger protein 32	BZFP32	Potra2n10c20131.1	F: TGCATTTCAAGCACCGAAAC	112	60
				R: ACCTATCCCTCAAGGATCTACC		60
19	Transcription factor bHLH137-like isoform X1	bHLH137	Potra2n15c28238.2	F: GCCACCTTTGCTACAGAAGA	124	60
				R: GCTCATCCACATCCCACATTA		60
20	Galactinol synthase 1-like	GS1	Potra2n8c17535.1	F: TGATCTCTTGGAGACCCTCAA	111	60
				R: AGGTTGTAGACAGGAGGGATAG		60
